# Supplementary material for: Complementary hybrid electrodes for high contrast electrochromic devices with fast response
Source: Nat Commun. 2019 Oct 25;10:4874. doi: 10.1038/s41467-019-12617-4 (PMC6814761; doi:10.1038/s41467-019-12617-4)
Supplement: Supplementary file 3 — Source Data [file 41467_2019_12617_MOESM3_ESM.zip]

Archive with 20 entries (20 files):
- Fig2b-CV-viologen.DTA
- Fig2d-CV-TPB.DTA
- Fig3-CV-device.DTA
- Fig3-CV-NPL.txt
- Fig4-coloured-0.5V.txt
- Fig4-coloured-0.75V.txt
- Fig4-coloured-1.25V.txt
- Fig4-coloured-1.5V.txt
- Fig4-coloured-1.75V.txt
- Fig4-coloured-1V.txt
- Fig4-transparent0V.txt
- Fig-5a.DTA
- Fig-5b.txt
- S1-colored-0.5V.txt
- S1-colored-1V.txt
- S1-transparent.txt
- S2-colored_0,7V.txt
- S2-colored_1,2V.txt
- S2-transparent.txt
- S3.txt
