# Supplementary material for: Complementary hybrid electrodes for high contrast electrochromic devices with fast response
Source: Nat Commun. 2019 Oct 25;10:4874. doi: 10.1038/s41467-019-12617-4 (PMC6814761; doi:10.1038/s41467-019-12617-4)
Supplement: Supplementary file 3 — Source Data [file 41467_2019_12617_MOESM3_ESM.zip › Fig3-CV-NPL.txt]

V vs. Ref.	A	V vs. Ref.	A
1.50E+00	1.12E-04	1.50E+00	9.47E-05
1.50E+00	1.09E-04	1.50E+00	9.32E-05
1.50E+00	1.14E-04	1.50E+00	9.02E-05
1.50E+00	1.11E-04	1.50E+00	9.19E-05
1.50E+00	1.10E-04	1.50E+00	9.27E-05
1.49E+00	1.07E-04	1.49E+00	9.21E-05
1.49E+00	1.05E-04	1.49E+00	9.33E-05
1.49E+00	1.05E-04	1.49E+00	9.38E-05
1.49E+00	1.06E-04	1.49E+00	9.60E-05
1.49E+00	1.08E-04	1.49E+00	9.22E-05
1.49E+00	1.05E-04	1.49E+00	9.37E-05
1.49E+00	1.05E-04	1.49E+00	9.14E-05
1.49E+00	1.06E-04	1.49E+00	9.27E-05
1.49E+00	1.06E-04	1.49E+00	9.32E-05
1.49E+00	1.04E-04	1.49E+00	9.03E-05
1.48E+00	1.06E-04	1.48E+00	8.84E-05
1.48E+00	1.03E-04	1.48E+00	8.63E-05
1.48E+00	1.04E-04	1.48E+00	8.88E-05
1.48E+00	1.03E-04	1.48E+00	9.06E-05
1.48E+00	1.02E-04	1.48E+00	8.53E-05
1.48E+00	1.00E-04	1.48E+00	9.18E-05
1.48E+00	1.03E-04	1.48E+00	8.55E-05
1.48E+00	1.06E-04	1.48E+00	9.33E-05
1.48E+00	1.02E-04	1.48E+00	8.75E-05
1.48E+00	1.04E-04	1.48E+00	9.02E-05
1.47E+00	1.03E-04	1.47E+00	8.78E-05
1.47E+00	1.00E-04	1.47E+00	8.98E-05
1.47E+00	1.01E-04	1.47E+00	8.73E-05
1.47E+00	9.93E-05	1.47E+00	9.12E-05
1.47E+00	9.87E-05	1.47E+00	9.10E-05
1.47E+00	1.02E-04	1.47E+00	8.77E-05
1.47E+00	1.04E-04	1.47E+00	9.18E-05
1.47E+00	1.01E-04	1.47E+00	8.93E-05
1.47E+00	9.83E-05	1.47E+00	9.20E-05
1.47E+00	1.01E-04	1.47E+00	8.95E-05
1.46E+00	1.02E-04	1.46E+00	8.75E-05
1.46E+00	1.02E-04	1.46E+00	8.98E-05
1.46E+00	1.01E-04	1.46E+00	8.56E-05
1.46E+00	9.76E-05	1.46E+00	8.68E-05
1.46E+00	9.72E-05	1.46E+00	8.91E-05
1.46E+00	9.99E-05	1.46E+00	9.18E-05
1.46E+00	1.03E-04	1.46E+00	8.88E-05
1.46E+00	9.86E-05	1.46E+00	9.36E-05
1.46E+00	9.99E-05	1.46E+00	8.82E-05
1.46E+00	9.68E-05	1.46E+00	9.00E-05
1.45E+00	9.44E-05	1.45E+00	8.63E-05
1.45E+00	1.01E-04	1.45E+00	8.58E-05
1.45E+00	1.01E-04	1.45E+00	8.03E-05
1.45E+00	1.02E-04	1.45E+00	8.31E-05
1.45E+00	1.00E-04	1.45E+00	8.66E-05
1.45E+00	1.01E-04	1.45E+00	8.48E-05
1.45E+00	1.01E-04	1.45E+00	8.62E-05
1.45E+00	9.83E-05	1.45E+00	8.63E-05
1.45E+00	9.78E-05	1.45E+00	8.93E-05
1.45E+00	9.70E-05	1.45E+00	8.62E-05
1.44E+00	9.59E-05	1.44E+00	8.33E-05
1.44E+00	9.93E-05	1.44E+00	8.76E-05
1.44E+00	9.75E-05	1.44E+00	8.68E-05
1.44E+00	9.65E-05	1.44E+00	8.81E-05
1.44E+00	9.58E-05	1.44E+00	8.81E-05
1.44E+00	9.62E-05	1.44E+00	8.82E-05
1.44E+00	9.68E-05	1.44E+00	8.77E-05
1.44E+00	9.44E-05	1.44E+00	8.77E-05
1.44E+00	9.62E-05	1.44E+00	8.37E-05
1.44E+00	9.93E-05	1.44E+00	9.09E-05
1.43E+00	9.61E-05	1.43E+00	8.69E-05
1.43E+00	9.65E-05	1.43E+00	8.68E-05
1.43E+00	9.23E-05	1.43E+00	8.60E-05
1.43E+00	9.19E-05	1.43E+00	8.30E-05
1.43E+00	9.25E-05	1.43E+00	8.44E-05
1.43E+00	9.32E-05	1.43E+00	8.45E-05
1.43E+00	9.21E-05	1.43E+00	8.27E-05
1.43E+00	9.54E-05	1.43E+00	8.49E-05
1.43E+00	9.33E-05	1.43E+00	8.60E-05
1.43E+00	9.18E-05	1.43E+00	8.82E-05
1.42E+00	9.23E-05	1.42E+00	8.37E-05
1.42E+00	9.04E-05	1.42E+00	8.53E-05
1.42E+00	8.99E-05	1.42E+00	8.74E-05
1.42E+00	9.73E-05	1.42E+00	8.07E-05
1.42E+00	9.46E-05	1.42E+00	8.28E-05
1.42E+00	9.27E-05	1.42E+00	8.08E-05
1.42E+00	9.24E-05	1.42E+00	8.11E-05
1.42E+00	9.65E-05	1.42E+00	8.23E-05
1.42E+00	9.47E-05	1.42E+00	7.94E-05
1.42E+00	9.43E-05	1.42E+00	8.72E-05
1.41E+00	9.28E-05	1.41E+00	8.63E-05
1.41E+00	9.25E-05	1.41E+00	8.41E-05
1.41E+00	9.36E-05	1.41E+00	8.76E-05
1.41E+00	9.42E-05	1.41E+00	8.79E-05
1.41E+00	9.41E-05	1.41E+00	8.59E-05
1.41E+00	9.11E-05	1.41E+00	8.38E-05
1.41E+00	9.66E-05	1.41E+00	8.43E-05
1.41E+00	9.68E-05	1.41E+00	8.23E-05
1.41E+00	9.68E-05	1.41E+00	8.55E-05
1.41E+00	9.72E-05	1.41E+00	8.89E-05
1.40E+00	9.60E-05	1.40E+00	8.11E-05
1.40E+00	8.98E-05	1.40E+00	8.28E-05
1.40E+00	9.28E-05	1.40E+00	8.71E-05
1.40E+00	9.15E-05	1.40E+00	8.33E-05
1.40E+00	9.20E-05	1.40E+00	8.27E-05
1.40E+00	9.82E-05	1.40E+00	8.31E-05
1.40E+00	9.26E-05	1.40E+00	8.64E-05
1.40E+00	9.64E-05	1.40E+00	8.62E-05
1.40E+00	9.54E-05	1.40E+00	8.48E-05
1.40E+00	9.15E-05	1.40E+00	8.24E-05
1.39E+00	9.30E-05	1.39E+00	7.98E-05
1.39E+00	9.08E-05	1.39E+00	8.28E-05
1.39E+00	9.06E-05	1.39E+00	7.98E-05
1.39E+00	9.42E-05	1.39E+00	8.43E-05
1.39E+00	9.60E-05	1.39E+00	8.27E-05
1.39E+00	8.96E-05	1.39E+00	8.29E-05
1.39E+00	9.28E-05	1.39E+00	8.61E-05
1.39E+00	9.12E-05	1.39E+00	8.35E-05
1.39E+00	8.90E-05	1.39E+00	8.70E-05
1.39E+00	9.17E-05	1.39E+00	8.51E-05
1.38E+00	9.31E-05	1.38E+00	8.23E-05
1.38E+00	9.00E-05	1.38E+00	8.08E-05
1.38E+00	8.85E-05	1.38E+00	7.43E-05
1.38E+00	9.03E-05	1.38E+00	7.79E-05
1.38E+00	9.34E-05	1.38E+00	7.97E-05
1.38E+00	8.93E-05	1.38E+00	8.49E-05
1.38E+00	9.05E-05	1.38E+00	7.87E-05
1.38E+00	9.31E-05	1.38E+00	7.66E-05
1.38E+00	9.52E-05	1.38E+00	8.01E-05
1.38E+00	9.35E-05	1.38E+00	8.14E-05
1.37E+00	9.23E-05	1.37E+00	8.09E-05
1.37E+00	9.64E-05	1.37E+00	8.08E-05
1.37E+00	9.37E-05	1.37E+00	8.42E-05
1.37E+00	8.83E-05	1.37E+00	8.12E-05
1.37E+00	9.08E-05	1.37E+00	7.76E-05
1.37E+00	9.38E-05	1.37E+00	7.70E-05
1.37E+00	9.40E-05	1.37E+00	7.98E-05
1.37E+00	9.57E-05	1.37E+00	7.59E-05
1.37E+00	9.34E-05	1.37E+00	7.43E-05
1.37E+00	9.02E-05	1.37E+00	7.83E-05
1.36E+00	9.18E-05	1.36E+00	7.82E-05
1.36E+00	8.96E-05	1.36E+00	7.73E-05
1.36E+00	8.78E-05	1.36E+00	7.90E-05
1.36E+00	9.10E-05	1.36E+00	7.89E-05
1.36E+00	9.16E-05	1.36E+00	7.29E-05
1.36E+00	8.75E-05	1.36E+00	7.02E-05
1.36E+00	9.08E-05	1.36E+00	7.11E-05
1.36E+00	8.70E-05	1.36E+00	7.42E-05
1.36E+00	9.29E-05	1.36E+00	7.43E-05
1.36E+00	9.41E-05	1.36E+00	7.40E-05
1.35E+00	8.72E-05	1.35E+00	6.91E-05
1.35E+00	9.11E-05	1.35E+00	7.43E-05
1.35E+00	9.00E-05	1.35E+00	7.41E-05
1.35E+00	9.03E-05	1.35E+00	7.35E-05
1.35E+00	8.75E-05	1.35E+00	7.21E-05
1.35E+00	9.08E-05	1.35E+00	7.43E-05
1.35E+00	8.39E-05	1.35E+00	7.86E-05
1.35E+00	8.80E-05	1.35E+00	7.81E-05
1.35E+00	9.16E-05	1.35E+00	7.88E-05
1.35E+00	8.60E-05	1.35E+00	7.83E-05
1.34E+00	8.99E-05	1.34E+00	7.87E-05
1.34E+00	9.19E-05	1.34E+00	7.92E-05
1.34E+00	9.38E-05	1.34E+00	7.80E-05
1.34E+00	9.16E-05	1.34E+00	8.05E-05
1.34E+00	9.32E-05	1.34E+00	7.86E-05
1.34E+00	9.14E-05	1.34E+00	7.88E-05
1.34E+00	8.73E-05	1.34E+00	8.16E-05
1.34E+00	9.20E-05	1.34E+00	7.55E-05
1.34E+00	8.93E-05	1.34E+00	7.82E-05
1.34E+00	9.12E-05	1.34E+00	7.87E-05
1.33E+00	8.73E-05	1.33E+00	8.10E-05
1.33E+00	9.47E-05	1.33E+00	8.00E-05
1.33E+00	9.25E-05	1.33E+00	7.85E-05
1.33E+00	9.03E-05	1.33E+00	7.48E-05
1.33E+00	8.78E-05	1.33E+00	7.66E-05
1.33E+00	8.88E-05	1.33E+00	7.67E-05
1.33E+00	8.93E-05	1.33E+00	7.71E-05
1.33E+00	9.08E-05	1.33E+00	7.67E-05
1.33E+00	9.27E-05	1.33E+00	7.62E-05
1.33E+00	9.28E-05	1.33E+00	7.49E-05
1.32E+00	9.19E-05	1.32E+00	7.47E-05
1.32E+00	9.26E-05	1.32E+00	7.76E-05
1.32E+00	8.98E-05	1.32E+00	7.34E-05
1.32E+00	9.22E-05	1.32E+00	7.48E-05
1.32E+00	8.85E-05	1.32E+00	7.71E-05
1.32E+00	8.55E-05	1.32E+00	7.45E-05
1.32E+00	8.52E-05	1.32E+00	7.34E-05
1.32E+00	8.79E-05	1.32E+00	7.34E-05
1.32E+00	9.25E-05	1.32E+00	7.66E-05
1.32E+00	8.99E-05	1.32E+00	8.19E-05
1.31E+00	8.48E-05	1.31E+00	8.10E-05
1.31E+00	8.58E-05	1.31E+00	7.97E-05
1.31E+00	8.77E-05	1.31E+00	7.36E-05
1.31E+00	8.63E-05	1.31E+00	7.73E-05
1.31E+00	8.98E-05	1.31E+00	7.83E-05
1.31E+00	8.92E-05	1.31E+00	7.44E-05
1.31E+00	8.91E-05	1.31E+00	7.67E-05
1.31E+00	8.75E-05	1.31E+00	7.44E-05
1.31E+00	8.69E-05	1.31E+00	7.68E-05
1.31E+00	9.10E-05	1.31E+00	7.24E-05
1.30E+00	9.04E-05	1.30E+00	7.70E-05
1.30E+00	9.10E-05	1.30E+00	7.61E-05
1.30E+00	8.68E-05	1.30E+00	7.55E-05
1.30E+00	8.88E-05	1.30E+00	7.17E-05
1.30E+00	8.70E-05	1.30E+00	7.20E-05
1.30E+00	9.09E-05	1.30E+00	7.24E-05
1.30E+00	9.27E-05	1.30E+00	7.04E-05
1.30E+00	9.16E-05	1.30E+00	7.43E-05
1.30E+00	9.36E-05	1.30E+00	8.07E-05
1.30E+00	8.79E-05	1.30E+00	7.57E-05
1.29E+00	8.97E-05	1.29E+00	7.61E-05
1.29E+00	9.53E-05	1.29E+00	7.50E-05
1.29E+00	9.29E-05	1.29E+00	7.65E-05
1.29E+00	9.18E-05	1.29E+00	7.46E-05
1.29E+00	9.49E-05	1.29E+00	7.88E-05
1.29E+00	9.08E-05	1.29E+00	7.46E-05
1.29E+00	9.37E-05	1.29E+00	7.58E-05
1.29E+00	8.89E-05	1.29E+00	7.80E-05
1.29E+00	9.13E-05	1.29E+00	7.79E-05
1.29E+00	8.75E-05	1.29E+00	7.20E-05
1.28E+00	8.78E-05	1.28E+00	7.83E-05
1.28E+00	8.88E-05	1.28E+00	7.94E-05
1.28E+00	8.31E-05	1.28E+00	7.41E-05
1.28E+00	9.00E-05	1.28E+00	7.27E-05
1.28E+00	8.68E-05	1.28E+00	7.33E-05
1.28E+00	8.98E-05	1.28E+00	8.13E-05
1.28E+00	8.83E-05	1.28E+00	7.40E-05
1.28E+00	8.49E-05	1.28E+00	7.58E-05
1.28E+00	9.33E-05	1.28E+00	8.10E-05
1.28E+00	8.58E-05	1.28E+00	8.15E-05
1.27E+00	8.72E-05	1.27E+00	7.63E-05
1.27E+00	9.02E-05	1.27E+00	7.44E-05
1.27E+00	8.93E-05	1.27E+00	7.85E-05
1.27E+00	8.59E-05	1.27E+00	7.48E-05
1.27E+00	8.86E-05	1.27E+00	7.21E-05
1.27E+00	8.32E-05	1.27E+00	7.54E-05
1.27E+00	8.69E-05	1.27E+00	7.28E-05
1.27E+00	8.97E-05	1.27E+00	7.15E-05
1.27E+00	8.98E-05	1.27E+00	7.17E-05
1.27E+00	8.92E-05	1.27E+00	7.90E-05
1.26E+00	8.88E-05	1.26E+00	7.61E-05
1.26E+00	9.02E-05	1.26E+00	6.94E-05
1.26E+00	9.05E-05	1.26E+00	7.79E-05
1.26E+00	8.83E-05	1.26E+00	7.59E-05
1.26E+00	8.62E-05	1.26E+00	7.98E-05
1.26E+00	8.85E-05	1.26E+00	6.98E-05
1.26E+00	9.09E-05	1.26E+00	7.82E-05
1.26E+00	8.99E-05	1.26E+00	7.42E-05
1.26E+00	8.53E-05	1.26E+00	7.20E-05
1.26E+00	9.18E-05	1.26E+00	7.03E-05
1.25E+00	8.73E-05	1.25E+00	7.14E-05
1.25E+00	8.95E-05	1.25E+00	7.27E-05
1.25E+00	8.88E-05	1.25E+00	7.48E-05
1.25E+00	8.87E-05	1.25E+00	7.85E-05
1.25E+00	9.00E-05	1.25E+00	8.39E-05
1.25E+00	9.01E-05	1.25E+00	8.08E-05
1.25E+00	9.12E-05	1.25E+00	7.78E-05
1.25E+00	8.96E-05	1.25E+00	7.12E-05
1.25E+00	8.63E-05	1.25E+00	7.69E-05
1.25E+00	9.25E-05	1.25E+00	8.04E-05
1.24E+00	9.27E-05	1.24E+00	7.63E-05
1.24E+00	8.88E-05	1.24E+00	8.10E-05
1.24E+00	8.60E-05	1.24E+00	8.13E-05
1.24E+00	8.31E-05	1.24E+00	7.19E-05
1.24E+00	8.79E-05	1.24E+00	7.78E-05
1.24E+00	8.60E-05	1.24E+00	7.60E-05
1.24E+00	7.89E-05	1.24E+00	7.15E-05
1.24E+00	8.23E-05	1.24E+00	7.78E-05
1.24E+00	8.56E-05	1.24E+00	7.55E-05
1.24E+00	8.59E-05	1.24E+00	7.55E-05
1.23E+00	9.01E-05	1.23E+00	7.82E-05
1.23E+00	8.88E-05	1.23E+00	7.23E-05
1.23E+00	8.68E-05	1.23E+00	7.64E-05
1.23E+00	8.72E-05	1.23E+00	7.53E-05
1.23E+00	8.73E-05	1.23E+00	7.85E-05
1.23E+00	8.54E-05	1.23E+00	7.19E-05
1.23E+00	8.73E-05	1.23E+00	7.57E-05
1.23E+00	9.04E-05	1.23E+00	7.80E-05
1.23E+00	8.89E-05	1.23E+00	7.77E-05
1.23E+00	8.79E-05	1.23E+00	8.21E-05
1.22E+00	8.50E-05	1.22E+00	8.18E-05
1.22E+00	9.03E-05	1.22E+00	8.21E-05
1.22E+00	8.71E-05	1.22E+00	8.00E-05
1.22E+00	8.72E-05	1.22E+00	7.84E-05
1.22E+00	8.73E-05	1.22E+00	8.01E-05
1.22E+00	8.75E-05	1.22E+00	8.19E-05
1.22E+00	8.56E-05	1.22E+00	7.33E-05
1.22E+00	8.54E-05	1.22E+00	7.53E-05
1.22E+00	8.86E-05	1.22E+00	7.83E-05
1.22E+00	8.33E-05	1.22E+00	7.98E-05
1.21E+00	8.52E-05	1.21E+00	7.58E-05
1.21E+00	8.57E-05	1.21E+00	7.80E-05
1.21E+00	8.90E-05	1.21E+00	7.33E-05
1.21E+00	8.68E-05	1.21E+00	8.04E-05
1.21E+00	8.65E-05	1.21E+00	7.46E-05
1.21E+00	8.69E-05	1.21E+00	7.61E-05
1.21E+00	8.97E-05	1.21E+00	7.62E-05
1.21E+00	8.93E-05	1.21E+00	7.36E-05
1.21E+00	8.46E-05	1.21E+00	7.36E-05
1.21E+00	8.38E-05	1.21E+00	7.47E-05
1.20E+00	8.53E-05	1.20E+00	7.78E-05
1.20E+00	8.58E-05	1.20E+00	7.57E-05
1.20E+00	8.80E-05	1.20E+00	7.23E-05
1.20E+00	8.45E-05	1.20E+00	7.16E-05
1.20E+00	8.78E-05	1.20E+00	7.52E-05
1.20E+00	8.69E-05	1.20E+00	7.49E-05
1.20E+00	8.58E-05	1.20E+00	7.35E-05
1.20E+00	8.90E-05	1.20E+00	7.48E-05
1.20E+00	8.52E-05	1.20E+00	7.49E-05
1.20E+00	8.80E-05	1.20E+00	7.61E-05
1.19E+00	9.03E-05	1.19E+00	7.56E-05
1.19E+00	8.59E-05	1.19E+00	8.09E-05
1.19E+00	9.16E-05	1.19E+00	8.08E-05
1.19E+00	8.87E-05	1.19E+00	7.87E-05
1.19E+00	9.02E-05	1.19E+00	7.91E-05
1.19E+00	8.78E-05	1.19E+00	7.73E-05
1.19E+00	9.16E-05	1.19E+00	7.82E-05
1.19E+00	8.87E-05	1.19E+00	7.75E-05
1.19E+00	9.04E-05	1.19E+00	7.73E-05
1.19E+00	9.17E-05	1.19E+00	7.64E-05
1.18E+00	8.85E-05	1.18E+00	7.58E-05
1.18E+00	9.10E-05	1.18E+00	7.96E-05
1.18E+00	9.21E-05	1.18E+00	7.79E-05
1.18E+00	8.63E-05	1.18E+00	7.63E-05
1.18E+00	8.96E-05	1.18E+00	7.77E-05
1.18E+00	8.72E-05	1.18E+00	8.26E-05
1.18E+00	9.19E-05	1.18E+00	8.52E-05
1.18E+00	8.98E-05	1.18E+00	8.28E-05
1.18E+00	8.78E-05	1.18E+00	7.98E-05
1.18E+00	8.63E-05	1.18E+00	8.33E-05
1.17E+00	8.55E-05	1.17E+00	8.33E-05
1.17E+00	8.88E-05	1.17E+00	8.14E-05
1.17E+00	8.32E-05	1.17E+00	8.52E-05
1.17E+00	8.59E-05	1.17E+00	7.84E-05
1.17E+00	9.29E-05	1.17E+00	8.06E-05
1.17E+00	8.68E-05	1.17E+00	8.18E-05
1.17E+00	8.48E-05	1.17E+00	7.81E-05
1.17E+00	8.38E-05	1.17E+00	8.76E-05
1.17E+00	8.66E-05	1.17E+00	8.24E-05
1.17E+00	8.83E-05	1.17E+00	8.76E-05
1.16E+00	8.71E-05	1.16E+00	7.62E-05
1.16E+00	8.14E-05	1.16E+00	8.60E-05
1.16E+00	8.63E-05	1.16E+00	8.31E-05
1.16E+00	8.98E-05	1.16E+00	8.07E-05
1.16E+00	8.76E-05	1.16E+00	8.44E-05
1.16E+00	9.04E-05	1.16E+00	8.49E-05
1.16E+00	8.83E-05	1.16E+00	8.17E-05
1.16E+00	8.74E-05	1.16E+00	8.35E-05
1.16E+00	8.93E-05	1.16E+00	8.05E-05
1.16E+00	8.68E-05	1.16E+00	8.26E-05
1.15E+00	8.75E-05	1.15E+00	7.68E-05
1.15E+00	9.00E-05	1.15E+00	7.96E-05
1.15E+00	9.35E-05	1.15E+00	7.80E-05
1.15E+00	8.64E-05	1.15E+00	8.09E-05
1.15E+00	9.03E-05	1.15E+00	8.03E-05
1.15E+00	9.38E-05	1.15E+00	8.26E-05
1.15E+00	9.13E-05	1.15E+00	7.82E-05
1.15E+00	8.89E-05	1.15E+00	7.66E-05
1.15E+00	8.15E-05	1.15E+00	8.03E-05
1.15E+00	8.83E-05	1.15E+00	7.90E-05
1.14E+00	8.50E-05	1.14E+00	7.76E-05
1.14E+00	8.47E-05	1.14E+00	8.13E-05
1.14E+00	8.37E-05	1.14E+00	7.93E-05
1.14E+00	8.48E-05	1.14E+00	7.88E-05
1.14E+00	8.56E-05	1.14E+00	7.95E-05
1.14E+00	8.86E-05	1.14E+00	7.68E-05
1.14E+00	8.74E-05	1.14E+00	7.78E-05
1.14E+00	8.60E-05	1.14E+00	7.94E-05
1.14E+00	9.04E-05	1.14E+00	7.44E-05
1.14E+00	8.55E-05	1.14E+00	7.73E-05
1.13E+00	8.58E-05	1.13E+00	7.57E-05
1.13E+00	8.84E-05	1.13E+00	7.81E-05
1.13E+00	8.58E-05	1.13E+00	7.74E-05
1.13E+00	8.40E-05	1.13E+00	7.69E-05
1.13E+00	9.08E-05	1.13E+00	8.21E-05
1.13E+00	8.87E-05	1.13E+00	7.95E-05
1.13E+00	8.75E-05	1.13E+00	7.86E-05
1.13E+00	9.12E-05	1.13E+00	7.79E-05
1.13E+00	9.35E-05	1.13E+00	7.88E-05
1.13E+00	9.07E-05	1.13E+00	8.00E-05
1.12E+00	9.13E-05	1.12E+00	7.28E-05
1.12E+00	8.88E-05	1.12E+00	7.32E-05
1.12E+00	8.86E-05	1.12E+00	7.74E-05
1.12E+00	8.79E-05	1.12E+00	7.54E-05
1.12E+00	8.91E-05	1.12E+00	7.76E-05
1.12E+00	8.38E-05	1.12E+00	7.63E-05
1.12E+00	8.88E-05	1.12E+00	7.46E-05
1.12E+00	8.58E-05	1.12E+00	7.18E-05
1.12E+00	8.71E-05	1.12E+00	7.23E-05
1.12E+00	8.68E-05	1.12E+00	7.69E-05
1.11E+00	8.72E-05	1.11E+00	7.74E-05
1.11E+00	8.77E-05	1.11E+00	7.91E-05
1.11E+00	8.92E-05	1.11E+00	7.62E-05
1.11E+00	8.91E-05	1.11E+00	7.63E-05
1.11E+00	9.28E-05	1.11E+00	8.03E-05
1.11E+00	8.57E-05	1.11E+00	7.67E-05
1.11E+00	8.80E-05	1.11E+00	7.37E-05
1.11E+00	8.54E-05	1.11E+00	6.77E-05
1.11E+00	8.78E-05	1.11E+00	7.81E-05
1.11E+00	9.30E-05	1.11E+00	7.83E-05
1.10E+00	9.23E-05	1.10E+00	7.63E-05
1.10E+00	9.02E-05	1.10E+00	7.22E-05
1.10E+00	8.68E-05	1.10E+00	7.43E-05
1.10E+00	8.89E-05	1.10E+00	7.41E-05
1.10E+00	8.92E-05	1.10E+00	7.73E-05
1.10E+00	8.91E-05	1.10E+00	7.28E-05
1.10E+00	9.02E-05	1.10E+00	7.23E-05
1.10E+00	9.27E-05	1.10E+00	7.69E-05
1.10E+00	9.23E-05	1.10E+00	7.24E-05
1.10E+00	9.03E-05	1.10E+00	7.50E-05
1.09E+00	9.01E-05	1.09E+00	6.98E-05
1.09E+00	9.18E-05	1.09E+00	7.62E-05
1.09E+00	9.18E-05	1.09E+00	7.76E-05
1.09E+00	8.73E-05	1.09E+00	7.36E-05
1.09E+00	8.94E-05	1.09E+00	7.03E-05
1.09E+00	8.88E-05	1.09E+00	7.03E-05
1.09E+00	9.01E-05	1.09E+00	7.06E-05
1.09E+00	9.06E-05	1.09E+00	7.31E-05
1.09E+00	8.98E-05	1.09E+00	7.36E-05
1.09E+00	8.95E-05	1.09E+00	7.25E-05
1.08E+00	9.23E-05	1.08E+00	7.02E-05
1.08E+00	9.13E-05	1.08E+00	6.93E-05
1.08E+00	9.17E-05	1.08E+00	7.27E-05
1.08E+00	8.93E-05	1.08E+00	6.93E-05
1.08E+00	8.68E-05	1.08E+00	7.43E-05
1.08E+00	8.95E-05	1.08E+00	7.38E-05
1.08E+00	8.49E-05	1.08E+00	7.16E-05
1.08E+00	9.13E-05	1.08E+00	6.93E-05
1.08E+00	8.63E-05	1.08E+00	7.03E-05
1.08E+00	8.87E-05	1.08E+00	7.17E-05
1.07E+00	9.08E-05	1.07E+00	7.22E-05
1.07E+00	8.78E-05	1.07E+00	6.98E-05
1.07E+00	8.75E-05	1.07E+00	7.13E-05
1.07E+00	8.37E-05	1.07E+00	7.41E-05
1.07E+00	8.91E-05	1.07E+00	7.29E-05
1.07E+00	8.82E-05	1.07E+00	7.11E-05
1.07E+00	8.43E-05	1.07E+00	7.43E-05
1.07E+00	8.67E-05	1.07E+00	7.34E-05
1.07E+00	8.93E-05	1.07E+00	7.03E-05
1.07E+00	8.24E-05	1.07E+00	7.23E-05
1.06E+00	8.38E-05	1.06E+00	7.34E-05
1.06E+00	8.37E-05	1.06E+00	7.13E-05
1.06E+00	8.05E-05	1.06E+00	7.03E-05
1.06E+00	8.28E-05	1.06E+00	7.02E-05
1.06E+00	8.78E-05	1.06E+00	7.16E-05
1.06E+00	8.71E-05	1.06E+00	7.33E-05
1.06E+00	8.48E-05	1.06E+00	7.33E-05
1.06E+00	8.83E-05	1.06E+00	7.23E-05
1.06E+00	8.93E-05	1.06E+00	7.04E-05
1.06E+00	8.38E-05	1.06E+00	6.98E-05
1.05E+00	8.25E-05	1.05E+00	7.18E-05
1.05E+00	8.34E-05	1.05E+00	6.60E-05
1.05E+00	8.36E-05	1.05E+00	7.21E-05
1.05E+00	8.33E-05	1.05E+00	7.32E-05
1.05E+00	8.31E-05	1.05E+00	7.14E-05
1.05E+00	8.35E-05	1.05E+00	7.54E-05
1.05E+00	8.13E-05	1.05E+00	7.75E-05
1.05E+00	8.48E-05	1.05E+00	7.54E-05
1.05E+00	8.58E-05	1.05E+00	7.88E-05
1.05E+00	8.14E-05	1.05E+00	7.72E-05
1.04E+00	8.52E-05	1.04E+00	7.78E-05
1.04E+00	8.26E-05	1.04E+00	7.53E-05
1.04E+00	8.06E-05	1.04E+00	7.40E-05
1.04E+00	8.53E-05	1.04E+00	7.83E-05
1.04E+00	8.09E-05	1.04E+00	7.72E-05
1.04E+00	8.38E-05	1.04E+00	7.18E-05
1.04E+00	8.29E-05	1.04E+00	7.28E-05
1.04E+00	8.41E-05	1.04E+00	7.38E-05
1.04E+00	9.12E-05	1.04E+00	7.70E-05
1.04E+00	8.47E-05	1.04E+00	7.51E-05
1.03E+00	8.92E-05	1.03E+00	7.64E-05
1.03E+00	8.87E-05	1.03E+00	7.95E-05
1.03E+00	9.02E-05	1.03E+00	7.68E-05
1.03E+00	8.66E-05	1.03E+00	7.83E-05
1.03E+00	8.43E-05	1.03E+00	7.46E-05
1.03E+00	8.73E-05	1.03E+00	7.83E-05
1.03E+00	8.63E-05	1.03E+00	7.40E-05
1.03E+00	9.29E-05	1.03E+00	7.53E-05
1.03E+00	8.99E-05	1.03E+00	7.13E-05
1.03E+00	9.09E-05	1.03E+00	7.41E-05
1.02E+00	8.94E-05	1.02E+00	7.18E-05
1.02E+00	8.81E-05	1.02E+00	7.33E-05
1.02E+00	8.43E-05	1.02E+00	7.81E-05
1.02E+00	8.83E-05	1.02E+00	7.82E-05
1.02E+00	8.76E-05	1.02E+00	7.91E-05
1.02E+00	8.50E-05	1.02E+00	7.69E-05
1.02E+00	9.00E-05	1.02E+00	7.60E-05
1.02E+00	9.24E-05	1.02E+00	8.13E-05
1.02E+00	8.94E-05	1.02E+00	7.75E-05
1.02E+00	8.99E-05	1.02E+00	7.48E-05
1.01E+00	8.88E-05	1.01E+00	7.59E-05
1.01E+00	9.03E-05	1.01E+00	7.96E-05
1.01E+00	9.02E-05	1.01E+00	7.32E-05
1.01E+00	9.28E-05	1.01E+00	7.67E-05
1.01E+00	8.75E-05	1.01E+00	7.80E-05
1.01E+00	9.22E-05	1.01E+00	7.50E-05
1.01E+00	8.83E-05	1.01E+00	7.68E-05
1.01E+00	8.98E-05	1.01E+00	7.68E-05
1.01E+00	9.05E-05	1.01E+00	7.10E-05
1.01E+00	8.74E-05	1.01E+00	7.19E-05
1.00E+00	8.90E-05	1.00E+00	7.47E-05
1.00E+00	8.85E-05	1.00E+00	7.58E-05
1.00E+00	8.58E-05	1.00E+00	7.31E-05
1.00E+00	8.20E-05	1.00E+00	7.54E-05
1.00E+00	9.16E-05	1.00E+00	7.83E-05
1.00E+00	8.73E-05	1.00E+00	7.87E-05
9.99E-01	8.96E-05	9.99E-01	8.17E-05
9.98E-01	9.13E-05	9.98E-01	7.68E-05
9.97E-01	8.61E-05	9.97E-01	7.60E-05
9.96E-01	8.92E-05	9.96E-01	7.80E-05
9.95E-01	8.77E-05	9.95E-01	7.48E-05
9.94E-01	8.87E-05	9.94E-01	8.20E-05
9.93E-01	9.15E-05	9.93E-01	7.95E-05
9.92E-01	8.49E-05	9.92E-01	7.23E-05
9.91E-01	8.43E-05	9.91E-01	7.75E-05
9.90E-01	8.76E-05	9.90E-01	7.67E-05
9.89E-01	9.12E-05	9.89E-01	7.88E-05
9.88E-01	8.74E-05	9.88E-01	7.18E-05
9.87E-01	8.71E-05	9.87E-01	7.88E-05
9.86E-01	9.01E-05	9.86E-01	7.63E-05
9.85E-01	9.20E-05	9.85E-01	7.99E-05
9.84E-01	8.83E-05	9.84E-01	7.39E-05
9.83E-01	9.18E-05	9.83E-01	7.40E-05
9.82E-01	8.85E-05	9.82E-01	7.29E-05
9.81E-01	9.28E-05	9.81E-01	6.78E-05
9.80E-01	9.05E-05	9.80E-01	6.93E-05
9.79E-01	9.31E-05	9.79E-01	7.38E-05
9.78E-01	8.98E-05	9.78E-01	7.34E-05
9.77E-01	9.06E-05	9.77E-01	7.03E-05
9.76E-01	8.53E-05	9.76E-01	7.19E-05
9.75E-01	8.60E-05	9.75E-01	7.09E-05
9.74E-01	8.95E-05	9.74E-01	7.07E-05
9.73E-01	9.14E-05	9.73E-01	7.04E-05
9.72E-01	9.03E-05	9.72E-01	7.23E-05
9.71E-01	8.88E-05	9.71E-01	7.36E-05
9.70E-01	8.78E-05	9.70E-01	7.35E-05
9.69E-01	9.13E-05	9.69E-01	7.64E-05
9.68E-01	8.75E-05	9.68E-01	7.25E-05
9.67E-01	8.67E-05	9.67E-01	6.98E-05
9.66E-01	8.98E-05	9.66E-01	7.78E-05
9.65E-01	8.78E-05	9.65E-01	7.51E-05
9.64E-01	8.81E-05	9.64E-01	7.65E-05
9.63E-01	9.54E-05	9.63E-01	7.47E-05
9.62E-01	9.03E-05	9.62E-01	7.21E-05
9.61E-01	8.71E-05	9.61E-01	6.99E-05
9.60E-01	9.02E-05	9.60E-01	7.22E-05
9.59E-01	9.08E-05	9.59E-01	6.78E-05
9.58E-01	8.82E-05	9.58E-01	7.16E-05
9.57E-01	8.98E-05	9.57E-01	7.10E-05
9.56E-01	8.89E-05	9.56E-01	6.93E-05
9.55E-01	9.38E-05	9.55E-01	6.93E-05
9.54E-01	8.97E-05	9.54E-01	7.16E-05
9.53E-01	8.64E-05	9.53E-01	6.99E-05
9.52E-01	8.53E-05	9.52E-01	7.34E-05
9.51E-01	8.69E-05	9.51E-01	7.10E-05
9.50E-01	9.27E-05	9.50E-01	6.96E-05
9.49E-01	9.00E-05	9.49E-01	6.78E-05
9.48E-01	8.63E-05	9.48E-01	6.76E-05
9.47E-01	8.92E-05	9.47E-01	6.77E-05
9.46E-01	8.90E-05	9.46E-01	7.09E-05
9.45E-01	8.60E-05	9.45E-01	6.72E-05
9.44E-01	8.68E-05	9.44E-01	6.58E-05
9.43E-01	8.67E-05	9.43E-01	7.29E-05
9.42E-01	9.17E-05	9.42E-01	6.68E-05
9.41E-01	8.99E-05	9.41E-01	7.46E-05
9.40E-01	8.25E-05	9.40E-01	7.16E-05
9.39E-01	9.10E-05	9.39E-01	7.20E-05
9.38E-01	8.97E-05	9.38E-01	7.22E-05
9.37E-01	8.19E-05	9.37E-01	6.62E-05
9.36E-01	8.46E-05	9.36E-01	6.59E-05
9.35E-01	8.48E-05	9.35E-01	6.38E-05
9.34E-01	8.67E-05	9.34E-01	6.72E-05
9.33E-01	8.05E-05	9.33E-01	6.90E-05
9.32E-01	8.50E-05	9.32E-01	6.84E-05
9.31E-01	8.22E-05	9.31E-01	6.58E-05
9.30E-01	8.28E-05	9.30E-01	6.68E-05
9.29E-01	7.72E-05	9.29E-01	6.83E-05
9.28E-01	8.34E-05	9.28E-01	6.82E-05
9.27E-01	8.32E-05	9.27E-01	7.43E-05
9.26E-01	8.15E-05	9.26E-01	6.68E-05
9.25E-01	8.01E-05	9.25E-01	7.45E-05
9.24E-01	8.42E-05	9.24E-01	6.44E-05
9.23E-01	8.66E-05	9.23E-01	6.82E-05
9.22E-01	8.43E-05	9.22E-01	6.50E-05
9.21E-01	7.95E-05	9.21E-01	6.66E-05
9.20E-01	8.35E-05	9.20E-01	6.44E-05
9.19E-01	8.18E-05	9.19E-01	6.73E-05
9.18E-01	8.44E-05	9.18E-01	6.96E-05
9.17E-01	8.09E-05	9.17E-01	6.95E-05
9.16E-01	8.53E-05	9.16E-01	6.68E-05
9.15E-01	8.07E-05	9.15E-01	6.74E-05
9.14E-01	8.33E-05	9.14E-01	6.64E-05
9.13E-01	8.29E-05	9.13E-01	7.00E-05
9.12E-01	8.31E-05	9.12E-01	6.39E-05
9.11E-01	8.03E-05	9.11E-01	6.78E-05
9.10E-01	8.24E-05	9.10E-01	7.39E-05
9.09E-01	8.59E-05	9.09E-01	7.35E-05
9.08E-01	7.95E-05	9.08E-01	7.02E-05
9.07E-01	8.12E-05	9.07E-01	6.90E-05
9.06E-01	8.32E-05	9.06E-01	7.58E-05
9.05E-01	8.46E-05	9.05E-01	6.67E-05
9.04E-01	8.43E-05	9.04E-01	7.18E-05
9.03E-01	8.38E-05	9.03E-01	7.21E-05
9.02E-01	8.45E-05	9.02E-01	6.93E-05
9.01E-01	8.95E-05	9.01E-01	6.98E-05
9.00E-01	8.96E-05	9.00E-01	6.95E-05
8.99E-01	8.59E-05	8.99E-01	6.88E-05
8.98E-01	8.28E-05	8.98E-01	6.93E-05
8.97E-01	8.16E-05	8.97E-01	7.05E-05
8.96E-01	7.97E-05	8.96E-01	6.83E-05
8.95E-01	8.46E-05	8.95E-01	7.03E-05
8.94E-01	8.23E-05	8.94E-01	7.50E-05
8.93E-01	8.29E-05	8.93E-01	7.51E-05
8.92E-01	8.19E-05	8.92E-01	7.27E-05
8.91E-01	8.20E-05	8.91E-01	7.19E-05
8.90E-01	8.68E-05	8.90E-01	7.76E-05
8.89E-01	8.99E-05	8.89E-01	7.88E-05
8.88E-01	8.58E-05	8.88E-01	8.18E-05
8.87E-01	8.75E-05	8.87E-01	8.32E-05
8.86E-01	8.53E-05	8.86E-01	7.55E-05
8.85E-01	8.44E-05	8.85E-01	7.26E-05
8.84E-01	8.03E-05	8.84E-01	7.23E-05
8.83E-01	8.88E-05	8.83E-01	7.41E-05
8.82E-01	8.40E-05	8.82E-01	7.83E-05
8.81E-01	8.75E-05	8.81E-01	7.56E-05
8.80E-01	8.63E-05	8.80E-01	7.50E-05
8.79E-01	8.28E-05	8.79E-01	7.71E-05
8.78E-01	8.58E-05	8.78E-01	7.59E-05
8.77E-01	8.33E-05	8.77E-01	8.17E-05
8.76E-01	8.28E-05	8.76E-01	7.41E-05
8.75E-01	8.57E-05	8.75E-01	7.43E-05
8.74E-01	8.57E-05	8.74E-01	7.32E-05
8.73E-01	8.35E-05	8.73E-01	8.11E-05
8.72E-01	8.63E-05	8.72E-01	8.33E-05
8.71E-01	8.26E-05	8.71E-01	7.64E-05
8.70E-01	8.97E-05	8.70E-01	7.54E-05
8.69E-01	8.88E-05	8.69E-01	8.13E-05
8.68E-01	8.84E-05	8.68E-01	7.39E-05
8.67E-01	8.87E-05	8.67E-01	7.27E-05
8.66E-01	8.55E-05	8.66E-01	7.77E-05
8.65E-01	8.76E-05	8.65E-01	7.70E-05
8.64E-01	8.66E-05	8.64E-01	7.76E-05
8.63E-01	8.36E-05	8.63E-01	7.58E-05
8.62E-01	8.93E-05	8.62E-01	7.92E-05
8.61E-01	9.31E-05	8.61E-01	7.52E-05
8.60E-01	8.57E-05	8.60E-01	7.28E-05
8.59E-01	8.48E-05	8.59E-01	7.38E-05
8.58E-01	8.40E-05	8.58E-01	7.38E-05
8.57E-01	8.58E-05	8.57E-01	7.43E-05
8.56E-01	8.82E-05	8.56E-01	7.43E-05
8.55E-01	8.18E-05	8.55E-01	7.58E-05
8.54E-01	8.49E-05	8.54E-01	7.18E-05
8.53E-01	8.41E-05	8.53E-01	7.29E-05
8.52E-01	7.88E-05	8.52E-01	7.41E-05
8.51E-01	8.97E-05	8.51E-01	7.61E-05
8.50E-01	8.54E-05	8.50E-01	7.42E-05
8.49E-01	8.64E-05	8.49E-01	7.15E-05
8.48E-01	8.85E-05	8.48E-01	6.99E-05
8.47E-01	8.45E-05	8.47E-01	7.02E-05
8.46E-01	8.35E-05	8.46E-01	6.88E-05
8.45E-01	8.57E-05	8.45E-01	7.65E-05
8.44E-01	9.05E-05	8.44E-01	7.15E-05
8.43E-01	8.23E-05	8.43E-01	7.50E-05
8.42E-01	8.71E-05	8.42E-01	7.23E-05
8.41E-01	8.12E-05	8.41E-01	7.30E-05
8.40E-01	8.25E-05	8.40E-01	7.13E-05
8.39E-01	8.63E-05	8.39E-01	6.99E-05
8.38E-01	8.77E-05	8.38E-01	6.87E-05
8.37E-01	8.79E-05	8.37E-01	7.58E-05
8.36E-01	8.53E-05	8.36E-01	7.36E-05
8.35E-01	8.50E-05	8.35E-01	6.98E-05
8.34E-01	8.33E-05	8.34E-01	7.99E-05
8.33E-01	8.38E-05	8.33E-01	7.04E-05
8.32E-01	8.33E-05	8.32E-01	7.16E-05
8.31E-01	8.28E-05	8.31E-01	7.42E-05
8.30E-01	7.91E-05	8.30E-01	6.86E-05
8.29E-01	8.17E-05	8.29E-01	7.91E-05
8.28E-01	8.45E-05	8.28E-01	7.83E-05
8.27E-01	8.67E-05	8.27E-01	7.16E-05
8.26E-01	8.88E-05	8.26E-01	7.71E-05
8.25E-01	8.29E-05	8.25E-01	7.20E-05
8.24E-01	8.18E-05	8.24E-01	7.09E-05
8.23E-01	8.77E-05	8.23E-01	6.97E-05
8.22E-01	8.61E-05	8.22E-01	7.10E-05
8.21E-01	8.28E-05	8.21E-01	7.48E-05
8.20E-01	8.41E-05	8.20E-01	7.57E-05
8.19E-01	8.33E-05	8.19E-01	7.66E-05
8.18E-01	9.05E-05	8.18E-01	7.10E-05
8.17E-01	8.83E-05	8.17E-01	7.62E-05
8.16E-01	8.73E-05	8.16E-01	7.24E-05
8.15E-01	8.52E-05	8.15E-01	7.02E-05
8.14E-01	8.53E-05	8.14E-01	7.95E-05
8.13E-01	8.46E-05	8.13E-01	7.05E-05
8.12E-01	8.78E-05	8.12E-01	7.54E-05
8.11E-01	8.52E-05	8.11E-01	7.18E-05
8.10E-01	8.46E-05	8.10E-01	7.31E-05
8.09E-01	8.58E-05	8.09E-01	7.36E-05
8.08E-01	8.63E-05	8.08E-01	7.04E-05
8.07E-01	8.30E-05	8.07E-01	7.36E-05
8.06E-01	8.89E-05	8.06E-01	7.69E-05
8.05E-01	8.59E-05	8.05E-01	7.75E-05
8.04E-01	8.14E-05	8.04E-01	7.58E-05
8.03E-01	8.25E-05	8.03E-01	7.69E-05
8.02E-01	8.57E-05	8.02E-01	7.51E-05
8.01E-01	8.08E-05	8.01E-01	7.64E-05
8.00E-01	8.58E-05	8.00E-01	7.33E-05
7.99E-01	8.63E-05	7.99E-01	7.43E-05
7.98E-01	7.86E-05	7.98E-01	7.67E-05
7.97E-01	8.43E-05	7.97E-01	7.35E-05
7.96E-01	8.91E-05	7.96E-01	7.38E-05
7.95E-01	8.60E-05	7.95E-01	7.44E-05
7.94E-01	8.44E-05	7.94E-01	7.88E-05
7.93E-01	9.08E-05	7.93E-01	7.36E-05
7.92E-01	8.68E-05	7.92E-01	7.25E-05
7.91E-01	8.78E-05	7.91E-01	7.03E-05
7.90E-01	8.58E-05	7.90E-01	7.16E-05
7.89E-01	8.85E-05	7.89E-01	7.40E-05
7.88E-01	9.08E-05	7.88E-01	7.30E-05
7.87E-01	8.97E-05	7.87E-01	7.32E-05
7.86E-01	9.13E-05	7.86E-01	7.54E-05
7.85E-01	8.34E-05	7.85E-01	7.41E-05
7.84E-01	8.98E-05	7.84E-01	7.13E-05
7.83E-01	8.83E-05	7.83E-01	7.24E-05
7.82E-01	8.41E-05	7.82E-01	7.43E-05
7.81E-01	8.93E-05	7.81E-01	6.58E-05
7.80E-01	8.69E-05	7.80E-01	7.24E-05
7.79E-01	8.38E-05	7.79E-01	6.84E-05
7.78E-01	8.54E-05	7.78E-01	6.93E-05
7.77E-01	8.78E-05	7.77E-01	7.53E-05
7.76E-01	8.38E-05	7.76E-01	6.87E-05
7.75E-01	8.79E-05	7.75E-01	7.43E-05
7.74E-01	8.98E-05	7.74E-01	7.18E-05
7.73E-01	8.60E-05	7.73E-01	7.25E-05
7.72E-01	8.87E-05	7.72E-01	6.84E-05
7.71E-01	8.88E-05	7.71E-01	7.10E-05
7.70E-01	8.81E-05	7.70E-01	6.48E-05
7.69E-01	8.87E-05	7.69E-01	6.99E-05
7.68E-01	8.58E-05	7.68E-01	7.27E-05
7.67E-01	8.32E-05	7.67E-01	6.91E-05
7.66E-01	8.73E-05	7.66E-01	7.04E-05
7.65E-01	8.58E-05	7.65E-01	6.88E-05
7.64E-01	8.71E-05	7.64E-01	6.84E-05
7.63E-01	8.83E-05	7.63E-01	6.98E-05
7.62E-01	9.04E-05	7.62E-01	7.02E-05
7.61E-01	8.70E-05	7.61E-01	7.12E-05
7.60E-01	8.43E-05	7.60E-01	7.39E-05
7.59E-01	8.81E-05	7.59E-01	6.95E-05
7.58E-01	8.68E-05	7.58E-01	7.11E-05
7.57E-01	8.59E-05	7.57E-01	7.08E-05
7.56E-01	8.52E-05	7.56E-01	7.41E-05
7.55E-01	8.72E-05	7.55E-01	7.20E-05
7.54E-01	8.83E-05	7.54E-01	7.54E-05
7.53E-01	8.52E-05	7.53E-01	7.33E-05
7.52E-01	8.63E-05	7.52E-01	7.04E-05
7.51E-01	8.58E-05	7.51E-01	6.68E-05
7.50E-01	8.50E-05	7.50E-01	7.03E-05
7.49E-01	8.65E-05	7.49E-01	7.10E-05
7.48E-01	8.91E-05	7.48E-01	7.38E-05
7.47E-01	8.88E-05	7.47E-01	7.69E-05
7.46E-01	8.14E-05	7.46E-01	7.22E-05
7.45E-01	8.23E-05	7.45E-01	7.38E-05
7.44E-01	8.35E-05	7.44E-01	7.03E-05
7.43E-01	7.97E-05	7.43E-01	6.93E-05
7.42E-01	7.99E-05	7.42E-01	7.06E-05
7.41E-01	8.13E-05	7.41E-01	7.58E-05
7.40E-01	8.29E-05	7.40E-01	7.09E-05
7.39E-01	8.25E-05	7.39E-01	7.29E-05
7.38E-01	7.75E-05	7.38E-01	7.12E-05
7.37E-01	8.56E-05	7.37E-01	7.36E-05
7.36E-01	8.60E-05	7.36E-01	6.91E-05
7.35E-01	8.90E-05	7.35E-01	7.25E-05
7.34E-01	8.52E-05	7.34E-01	7.08E-05
7.33E-01	7.80E-05	7.33E-01	7.58E-05
7.32E-01	8.27E-05	7.32E-01	7.23E-05
7.31E-01	7.67E-05	7.31E-01	7.54E-05
7.30E-01	8.66E-05	7.30E-01	7.34E-05
7.29E-01	8.75E-05	7.29E-01	6.81E-05
7.28E-01	8.82E-05	7.28E-01	6.41E-05
7.27E-01	8.53E-05	7.27E-01	7.18E-05
7.26E-01	8.84E-05	7.26E-01	7.65E-05
7.25E-01	8.56E-05	7.25E-01	7.42E-05
7.24E-01	8.30E-05	7.24E-01	6.95E-05
7.23E-01	8.58E-05	7.23E-01	7.01E-05
7.22E-01	8.83E-05	7.22E-01	7.39E-05
7.21E-01	8.93E-05	7.21E-01	7.31E-05
7.20E-01	8.88E-05	7.20E-01	7.33E-05
7.19E-01	8.71E-05	7.19E-01	7.10E-05
7.18E-01	9.07E-05	7.18E-01	7.55E-05
7.17E-01	8.39E-05	7.17E-01	7.64E-05
7.16E-01	9.11E-05	7.16E-01	7.38E-05
7.15E-01	8.46E-05	7.15E-01	7.30E-05
7.14E-01	9.08E-05	7.14E-01	7.08E-05
7.13E-01	8.94E-05	7.13E-01	7.53E-05
7.12E-01	8.68E-05	7.12E-01	7.26E-05
7.11E-01	8.14E-05	7.11E-01	7.21E-05
7.10E-01	8.46E-05	7.10E-01	7.49E-05
7.09E-01	8.93E-05	7.09E-01	6.88E-05
7.08E-01	8.53E-05	7.08E-01	6.96E-05
7.07E-01	8.45E-05	7.07E-01	7.33E-05
7.06E-01	8.71E-05	7.06E-01	7.31E-05
7.05E-01	8.48E-05	7.05E-01	7.06E-05
7.04E-01	8.50E-05	7.04E-01	7.65E-05
7.03E-01	8.14E-05	7.03E-01	7.42E-05
7.02E-01	8.48E-05	7.02E-01	7.20E-05
7.01E-01	8.63E-05	7.01E-01	7.49E-05
7.00E-01	8.48E-05	7.00E-01	7.38E-05
6.99E-01	8.87E-05	6.99E-01	7.28E-05
6.98E-01	8.92E-05	6.98E-01	7.31E-05
6.97E-01	9.11E-05	6.97E-01	7.25E-05
6.96E-01	8.90E-05	6.96E-01	7.32E-05
6.95E-01	8.93E-05	6.95E-01	7.05E-05
6.94E-01	8.52E-05	6.94E-01	7.05E-05
6.93E-01	8.83E-05	6.93E-01	7.03E-05
6.92E-01	8.58E-05	6.92E-01	7.33E-05
6.91E-01	8.94E-05	6.91E-01	7.82E-05
6.90E-01	8.69E-05	6.90E-01	6.96E-05
6.89E-01	9.02E-05	6.89E-01	6.82E-05
6.88E-01	8.13E-05	6.88E-01	7.14E-05
6.87E-01	8.51E-05	6.87E-01	7.04E-05
6.86E-01	8.52E-05	6.86E-01	6.98E-05
6.85E-01	8.03E-05	6.85E-01	7.29E-05
6.84E-01	8.20E-05	6.84E-01	7.37E-05
6.83E-01	8.66E-05	6.83E-01	7.34E-05
6.82E-01	8.28E-05	6.82E-01	7.26E-05
6.81E-01	8.42E-05	6.81E-01	7.15E-05
6.80E-01	8.50E-05	6.80E-01	7.21E-05
6.79E-01	8.47E-05	6.79E-01	7.11E-05
6.78E-01	8.70E-05	6.78E-01	7.08E-05
6.77E-01	8.84E-05	6.77E-01	7.38E-05
6.76E-01	8.95E-05	6.76E-01	7.30E-05
6.75E-01	8.73E-05	6.75E-01	7.68E-05
6.74E-01	8.64E-05	6.74E-01	6.77E-05
6.73E-01	8.36E-05	6.73E-01	6.78E-05
6.72E-01	8.61E-05	6.72E-01	7.32E-05
6.71E-01	7.62E-05	6.71E-01	6.68E-05
6.70E-01	8.98E-05	6.70E-01	6.72E-05
6.69E-01	8.48E-05	6.69E-01	6.89E-05
6.68E-01	8.74E-05	6.68E-01	7.56E-05
6.67E-01	8.78E-05	6.67E-01	7.52E-05
6.66E-01	8.57E-05	6.66E-01	6.97E-05
6.65E-01	9.29E-05	6.65E-01	7.33E-05
6.64E-01	8.38E-05	6.64E-01	6.72E-05
6.63E-01	8.72E-05	6.63E-01	7.00E-05
6.62E-01	8.75E-05	6.62E-01	7.56E-05
6.61E-01	8.27E-05	6.61E-01	7.19E-05
6.60E-01	8.47E-05	6.60E-01	6.85E-05
6.59E-01	8.40E-05	6.59E-01	7.42E-05
6.58E-01	8.59E-05	6.58E-01	7.13E-05
6.57E-01	7.83E-05	6.57E-01	7.25E-05
6.56E-01	8.40E-05	6.56E-01	6.89E-05
6.55E-01	8.65E-05	6.55E-01	7.18E-05
6.54E-01	8.68E-05	6.54E-01	7.23E-05
6.53E-01	8.47E-05	6.53E-01	7.73E-05
6.52E-01	8.28E-05	6.52E-01	7.25E-05
6.51E-01	9.13E-05	6.51E-01	7.23E-05
6.50E-01	8.85E-05	6.50E-01	7.41E-05
6.49E-01	8.60E-05	6.49E-01	6.95E-05
6.48E-01	8.85E-05	6.48E-01	7.06E-05
6.47E-01	8.88E-05	6.47E-01	7.09E-05
6.46E-01	8.08E-05	6.46E-01	7.01E-05
6.45E-01	8.98E-05	6.45E-01	7.58E-05
6.44E-01	9.13E-05	6.44E-01	7.66E-05
6.43E-01	8.58E-05	6.43E-01	7.78E-05
6.42E-01	8.91E-05	6.42E-01	7.88E-05
6.41E-01	8.18E-05	6.41E-01	7.53E-05
6.40E-01	8.63E-05	6.40E-01	7.26E-05
6.39E-01	8.75E-05	6.39E-01	7.34E-05
6.38E-01	8.47E-05	6.38E-01	7.34E-05
6.37E-01	8.78E-05	6.37E-01	7.77E-05
6.36E-01	8.54E-05	6.36E-01	7.23E-05
6.35E-01	8.85E-05	6.35E-01	7.38E-05
6.34E-01	8.96E-05	6.34E-01	7.53E-05
6.33E-01	8.52E-05	6.33E-01	7.34E-05
6.32E-01	8.73E-05	6.32E-01	7.84E-05
6.31E-01	8.56E-05	6.31E-01	7.47E-05
6.30E-01	8.51E-05	6.30E-01	7.34E-05
6.29E-01	8.89E-05	6.29E-01	7.53E-05
6.28E-01	8.38E-05	6.28E-01	7.41E-05
6.27E-01	8.62E-05	6.27E-01	7.68E-05
6.26E-01	8.64E-05	6.26E-01	7.65E-05
6.25E-01	8.45E-05	6.25E-01	7.38E-05
6.24E-01	8.69E-05	6.24E-01	7.38E-05
6.23E-01	8.67E-05	6.23E-01	7.67E-05
6.22E-01	8.50E-05	6.22E-01	7.33E-05
6.21E-01	8.34E-05	6.21E-01	7.25E-05
6.20E-01	8.18E-05	6.20E-01	7.10E-05
6.19E-01	8.23E-05	6.19E-01	7.62E-05
6.18E-01	7.73E-05	6.18E-01	7.65E-05
6.17E-01	8.64E-05	6.17E-01	7.61E-05
6.16E-01	8.26E-05	6.16E-01	7.02E-05
6.15E-01	8.13E-05	6.15E-01	7.82E-05
6.14E-01	8.57E-05	6.14E-01	7.14E-05
6.13E-01	8.38E-05	6.13E-01	7.19E-05
6.12E-01	8.20E-05	6.12E-01	7.31E-05
6.11E-01	8.22E-05	6.11E-01	7.16E-05
6.10E-01	8.17E-05	6.10E-01	7.61E-05
6.09E-01	8.18E-05	6.09E-01	6.88E-05
6.08E-01	8.08E-05	6.08E-01	6.98E-05
6.07E-01	8.75E-05	6.07E-01	7.42E-05
6.06E-01	8.60E-05	6.06E-01	7.69E-05
6.05E-01	8.49E-05	6.05E-01	6.88E-05
6.04E-01	8.55E-05	6.04E-01	7.40E-05
6.03E-01	8.38E-05	6.03E-01	7.38E-05
6.02E-01	7.94E-05	6.02E-01	7.38E-05
6.01E-01	8.50E-05	6.01E-01	7.66E-05
6.00E-01	8.45E-05	6.00E-01	7.06E-05
5.99E-01	8.21E-05	5.99E-01	7.28E-05
5.98E-01	8.78E-05	5.98E-01	7.68E-05
5.97E-01	8.08E-05	5.97E-01	6.59E-05
5.96E-01	8.21E-05	5.96E-01	6.91E-05
5.95E-01	7.96E-05	5.95E-01	6.77E-05
5.94E-01	8.30E-05	5.94E-01	6.57E-05
5.93E-01	8.22E-05	5.93E-01	7.12E-05
5.92E-01	8.31E-05	5.92E-01	7.12E-05
5.91E-01	8.18E-05	5.91E-01	7.45E-05
5.90E-01	8.64E-05	5.90E-01	7.21E-05
5.89E-01	8.39E-05	5.89E-01	7.02E-05
5.88E-01	8.09E-05	5.88E-01	7.14E-05
5.87E-01	8.19E-05	5.87E-01	6.98E-05
5.86E-01	8.24E-05	5.86E-01	7.30E-05
5.85E-01	7.47E-05	5.85E-01	6.80E-05
5.84E-01	8.23E-05	5.84E-01	7.96E-05
5.83E-01	8.26E-05	5.83E-01	8.01E-05
5.82E-01	7.98E-05	5.82E-01	7.48E-05
5.81E-01	8.38E-05	5.81E-01	7.38E-05
5.80E-01	8.80E-05	5.80E-01	6.98E-05
5.79E-01	8.26E-05	5.79E-01	7.25E-05
5.78E-01	8.56E-05	5.78E-01	7.44E-05
5.77E-01	8.33E-05	5.77E-01	7.78E-05
5.76E-01	7.96E-05	5.76E-01	7.37E-05
5.75E-01	8.74E-05	5.75E-01	7.34E-05
5.74E-01	8.27E-05	5.74E-01	7.41E-05
5.73E-01	8.44E-05	5.73E-01	7.64E-05
5.72E-01	8.73E-05	5.72E-01	6.81E-05
5.71E-01	8.31E-05	5.71E-01	7.30E-05
5.70E-01	8.51E-05	5.70E-01	7.60E-05
5.69E-01	8.22E-05	5.69E-01	7.51E-05
5.68E-01	8.69E-05	5.68E-01	7.30E-05
5.67E-01	8.07E-05	5.67E-01	7.40E-05
5.66E-01	8.38E-05	5.66E-01	6.93E-05
5.65E-01	8.48E-05	5.65E-01	6.91E-05
5.64E-01	8.21E-05	5.64E-01	6.91E-05
5.63E-01	7.85E-05	5.63E-01	6.83E-05
5.62E-01	7.90E-05	5.62E-01	7.25E-05
5.61E-01	7.98E-05	5.61E-01	6.65E-05
5.60E-01	8.52E-05	5.60E-01	6.55E-05
5.59E-01	8.58E-05	5.59E-01	7.31E-05
5.58E-01	8.42E-05	5.58E-01	7.32E-05
5.57E-01	8.18E-05	5.57E-01	6.61E-05
5.56E-01	8.20E-05	5.56E-01	6.88E-05
5.55E-01	8.41E-05	5.55E-01	6.98E-05
5.54E-01	8.42E-05	5.54E-01	6.60E-05
5.53E-01	8.02E-05	5.53E-01	6.78E-05
5.52E-01	7.58E-05	5.52E-01	7.30E-05
5.51E-01	8.48E-05	5.51E-01	7.03E-05
5.50E-01	8.58E-05	5.50E-01	7.09E-05
5.49E-01	8.27E-05	5.49E-01	7.13E-05
5.48E-01	8.21E-05	5.48E-01	7.33E-05
5.47E-01	8.28E-05	5.47E-01	6.99E-05
5.46E-01	8.37E-05	5.46E-01	7.87E-05
5.45E-01	8.11E-05	5.45E-01	7.25E-05
5.44E-01	8.63E-05	5.44E-01	6.53E-05
5.43E-01	8.08E-05	5.43E-01	7.06E-05
5.42E-01	8.36E-05	5.42E-01	7.13E-05
5.41E-01	8.39E-05	5.41E-01	7.13E-05
5.40E-01	8.18E-05	5.40E-01	6.52E-05
5.39E-01	8.52E-05	5.39E-01	7.09E-05
5.38E-01	8.58E-05	5.38E-01	6.90E-05
5.37E-01	8.33E-05	5.37E-01	7.43E-05
5.36E-01	7.99E-05	5.36E-01	7.33E-05
5.35E-01	8.22E-05	5.35E-01	6.78E-05
5.34E-01	8.32E-05	5.34E-01	6.80E-05
5.33E-01	8.42E-05	5.33E-01	6.77E-05
5.32E-01	7.96E-05	5.32E-01	6.76E-05
5.31E-01	7.74E-05	5.31E-01	6.83E-05
5.30E-01	7.91E-05	5.30E-01	6.93E-05
5.29E-01	8.31E-05	5.29E-01	6.83E-05
5.28E-01	8.36E-05	5.28E-01	7.06E-05
5.27E-01	7.88E-05	5.27E-01	7.33E-05
5.26E-01	8.21E-05	5.26E-01	6.79E-05
5.25E-01	8.51E-05	5.25E-01	6.81E-05
5.24E-01	7.75E-05	5.24E-01	7.20E-05
5.23E-01	8.11E-05	5.23E-01	7.63E-05
5.22E-01	7.96E-05	5.22E-01	7.87E-05
5.21E-01	8.08E-05	5.21E-01	7.58E-05
5.20E-01	7.81E-05	5.20E-01	7.59E-05
5.19E-01	8.37E-05	5.19E-01	7.28E-05
5.18E-01	7.62E-05	5.18E-01	7.67E-05
5.17E-01	8.09E-05	5.17E-01	7.35E-05
5.16E-01	8.41E-05	5.16E-01	7.18E-05
5.15E-01	8.40E-05	5.15E-01	7.53E-05
5.14E-01	7.88E-05	5.14E-01	7.41E-05
5.13E-01	8.04E-05	5.13E-01	7.56E-05
5.12E-01	7.92E-05	5.12E-01	7.47E-05
5.11E-01	8.16E-05	5.11E-01	7.30E-05
5.10E-01	8.40E-05	5.10E-01	7.13E-05
5.09E-01	7.84E-05	5.09E-01	7.18E-05
5.08E-01	8.01E-05	5.08E-01	6.78E-05
5.07E-01	8.33E-05	5.07E-01	7.12E-05
5.06E-01	8.70E-05	5.06E-01	7.49E-05
5.05E-01	8.35E-05	5.05E-01	7.07E-05
5.04E-01	8.39E-05	5.04E-01	7.00E-05
5.03E-01	8.41E-05	5.03E-01	6.86E-05
5.02E-01	8.51E-05	5.02E-01	7.17E-05
5.01E-01	7.98E-05	5.01E-01	7.02E-05
5.00E-01	8.26E-05	5.00E-01	7.26E-05
4.99E-01	8.33E-05	4.99E-01	7.65E-05
4.98E-01	7.91E-05	4.98E-01	7.93E-05
4.97E-01	7.63E-05	4.97E-01	7.78E-05
4.96E-01	8.12E-05	4.96E-01	7.34E-05
4.95E-01	7.89E-05	4.95E-01	7.28E-05
4.94E-01	7.68E-05	4.94E-01	7.27E-05
4.93E-01	8.07E-05	4.93E-01	7.64E-05
4.92E-01	8.42E-05	4.92E-01	7.21E-05
4.91E-01	8.23E-05	4.91E-01	7.59E-05
4.90E-01	8.23E-05	4.90E-01	7.78E-05
4.89E-01	8.27E-05	4.89E-01	7.33E-05
4.88E-01	8.88E-05	4.88E-01	7.96E-05
4.87E-01	8.88E-05	4.87E-01	7.32E-05
4.86E-01	8.38E-05	4.86E-01	7.93E-05
4.85E-01	8.12E-05	4.85E-01	7.82E-05
4.84E-01	8.02E-05	4.84E-01	7.76E-05
4.83E-01	7.83E-05	4.83E-01	7.58E-05
4.82E-01	7.76E-05	4.82E-01	7.27E-05
4.81E-01	8.13E-05	4.81E-01	7.84E-05
4.80E-01	7.80E-05	4.80E-01	7.47E-05
4.79E-01	7.98E-05	4.79E-01	7.58E-05
4.78E-01	8.10E-05	4.78E-01	7.33E-05
4.77E-01	8.39E-05	4.77E-01	7.40E-05
4.76E-01	7.71E-05	4.76E-01	7.22E-05
4.75E-01	7.72E-05	4.75E-01	7.73E-05
4.74E-01	7.90E-05	4.74E-01	8.04E-05
4.73E-01	8.23E-05	4.73E-01	7.76E-05
4.72E-01	8.33E-05	4.72E-01	8.16E-05
4.71E-01	8.64E-05	4.71E-01	7.45E-05
4.70E-01	8.45E-05	4.70E-01	7.68E-05
4.69E-01	8.43E-05	4.69E-01	7.73E-05
4.68E-01	7.95E-05	4.68E-01	7.83E-05
4.67E-01	7.43E-05	4.67E-01	7.63E-05
4.66E-01	8.18E-05	4.66E-01	7.86E-05
4.65E-01	7.71E-05	4.65E-01	7.47E-05
4.64E-01	7.73E-05	4.64E-01	7.25E-05
4.63E-01	8.45E-05	4.63E-01	7.41E-05
4.62E-01	7.98E-05	4.62E-01	7.26E-05
4.61E-01	7.77E-05	4.61E-01	7.07E-05
4.60E-01	7.89E-05	4.60E-01	7.55E-05
4.59E-01	7.87E-05	4.59E-01	7.49E-05
4.58E-01	7.75E-05	4.58E-01	7.44E-05
4.57E-01	8.01E-05	4.57E-01	7.83E-05
4.56E-01	7.92E-05	4.56E-01	7.78E-05
4.55E-01	7.28E-05	4.55E-01	7.85E-05
4.54E-01	8.13E-05	4.54E-01	6.98E-05
4.53E-01	8.28E-05	4.53E-01	6.78E-05
4.52E-01	7.91E-05	4.52E-01	7.68E-05
4.51E-01	7.88E-05	4.51E-01	7.48E-05
4.50E-01	8.34E-05	4.50E-01	7.37E-05
4.49E-01	7.90E-05	4.49E-01	7.35E-05
4.48E-01	8.48E-05	4.48E-01	7.53E-05
4.47E-01	8.04E-05	4.47E-01	7.06E-05
4.46E-01	8.20E-05	4.46E-01	7.31E-05
4.45E-01	8.17E-05	4.45E-01	7.33E-05
4.44E-01	8.40E-05	4.44E-01	7.89E-05
4.43E-01	8.09E-05	4.43E-01	7.43E-05
4.42E-01	7.81E-05	4.42E-01	7.64E-05
4.41E-01	7.95E-05	4.41E-01	7.17E-05
4.40E-01	7.99E-05	4.40E-01	6.90E-05
4.39E-01	8.07E-05	4.39E-01	7.33E-05
4.38E-01	8.55E-05	4.38E-01	7.20E-05
4.37E-01	8.74E-05	4.37E-01	7.45E-05
4.36E-01	8.49E-05	4.36E-01	7.11E-05
4.35E-01	8.41E-05	4.35E-01	7.53E-05
4.34E-01	8.75E-05	4.34E-01	7.90E-05
4.33E-01	8.33E-05	4.33E-01	7.70E-05
4.32E-01	8.38E-05	4.32E-01	7.20E-05
4.31E-01	8.48E-05	4.31E-01	6.76E-05
4.30E-01	8.37E-05	4.30E-01	7.23E-05
4.29E-01	7.68E-05	4.29E-01	7.07E-05
4.28E-01	7.88E-05	4.28E-01	7.31E-05
4.27E-01	7.74E-05	4.27E-01	7.52E-05
4.26E-01	7.33E-05	4.26E-01	7.56E-05
4.25E-01	7.64E-05	4.25E-01	6.92E-05
4.24E-01	7.99E-05	4.24E-01	7.23E-05
4.23E-01	7.62E-05	4.23E-01	7.50E-05
4.22E-01	7.93E-05	4.22E-01	7.51E-05
4.21E-01	7.83E-05	4.21E-01	7.50E-05
4.20E-01	7.96E-05	4.20E-01	7.74E-05
4.19E-01	7.64E-05	4.19E-01	7.53E-05
4.18E-01	7.78E-05	4.18E-01	7.05E-05
4.17E-01	7.62E-05	4.17E-01	7.05E-05
4.16E-01	7.79E-05	4.16E-01	7.69E-05
4.15E-01	7.98E-05	4.15E-01	7.74E-05
4.14E-01	7.48E-05	4.14E-01	7.78E-05
4.13E-01	7.55E-05	4.13E-01	7.52E-05
4.12E-01	7.83E-05	4.12E-01	7.63E-05
4.11E-01	7.94E-05	4.11E-01	7.17E-05
4.10E-01	7.53E-05	4.10E-01	7.73E-05
4.09E-01	8.32E-05	4.09E-01	7.33E-05
4.08E-01	7.59E-05	4.08E-01	7.71E-05
4.07E-01	7.71E-05	4.07E-01	7.93E-05
4.06E-01	7.74E-05	4.06E-01	7.57E-05
4.05E-01	7.41E-05	4.05E-01	7.90E-05
4.04E-01	7.68E-05	4.04E-01	7.63E-05
4.03E-01	7.31E-05	4.03E-01	7.92E-05
4.02E-01	7.75E-05	4.02E-01	7.68E-05
4.01E-01	7.43E-05	4.01E-01	7.98E-05
4.00E-01	7.47E-05	4.00E-01	7.99E-05
3.99E-01	7.81E-05	3.99E-01	7.94E-05
3.98E-01	7.58E-05	3.98E-01	7.92E-05
3.97E-01	7.88E-05	3.97E-01	7.58E-05
3.96E-01	8.04E-05	3.96E-01	7.45E-05
3.95E-01	7.18E-05	3.95E-01	7.25E-05
3.94E-01	7.63E-05	3.94E-01	7.29E-05
3.93E-01	7.33E-05	3.93E-01	7.47E-05
3.92E-01	7.91E-05	3.92E-01	7.75E-05
3.91E-01	7.76E-05	3.91E-01	7.33E-05
3.90E-01	7.97E-05	3.90E-01	7.57E-05
3.89E-01	7.63E-05	3.89E-01	7.34E-05
3.88E-01	7.66E-05	3.88E-01	7.47E-05
3.87E-01	7.90E-05	3.87E-01	7.60E-05
3.86E-01	7.80E-05	3.86E-01	7.43E-05
3.85E-01	8.01E-05	3.85E-01	7.48E-05
3.84E-01	7.49E-05	3.84E-01	7.63E-05
3.83E-01	7.69E-05	3.83E-01	7.66E-05
3.82E-01	7.91E-05	3.82E-01	7.27E-05
3.81E-01	8.24E-05	3.81E-01	7.63E-05
3.80E-01	8.32E-05	3.80E-01	7.74E-05
3.79E-01	7.60E-05	3.79E-01	7.81E-05
3.78E-01	7.72E-05	3.78E-01	7.68E-05
3.77E-01	7.36E-05	3.77E-01	7.57E-05
3.76E-01	7.62E-05	3.76E-01	7.57E-05
3.75E-01	7.88E-05	3.75E-01	7.59E-05
3.74E-01	8.16E-05	3.74E-01	7.78E-05
3.73E-01	8.08E-05	3.73E-01	7.63E-05
3.72E-01	7.64E-05	3.72E-01	7.83E-05
3.71E-01	7.90E-05	3.71E-01	7.86E-05
3.70E-01	8.00E-05	3.70E-01	7.56E-05
3.69E-01	8.32E-05	3.69E-01	7.53E-05
3.68E-01	8.28E-05	3.68E-01	7.48E-05
3.67E-01	7.99E-05	3.67E-01	8.02E-05
3.66E-01	7.49E-05	3.66E-01	8.24E-05
3.65E-01	8.74E-05	3.65E-01	7.62E-05
3.64E-01	8.47E-05	3.64E-01	7.89E-05
3.63E-01	8.07E-05	3.63E-01	8.10E-05
3.62E-01	8.01E-05	3.62E-01	7.78E-05
3.61E-01	7.96E-05	3.61E-01	7.80E-05
3.60E-01	8.28E-05	3.60E-01	8.23E-05
3.59E-01	8.06E-05	3.59E-01	8.06E-05
3.58E-01	8.48E-05	3.58E-01	7.75E-05
3.57E-01	8.53E-05	3.57E-01	7.63E-05
3.56E-01	8.12E-05	3.56E-01	7.96E-05
3.55E-01	8.03E-05	3.55E-01	7.72E-05
3.54E-01	7.87E-05	3.54E-01	7.71E-05
3.53E-01	7.46E-05	3.53E-01	7.81E-05
3.52E-01	7.64E-05	3.52E-01	7.74E-05
3.51E-01	8.00E-05	3.51E-01	7.84E-05
3.50E-01	7.90E-05	3.50E-01	7.44E-05
3.49E-01	7.67E-05	3.49E-01	7.60E-05
3.48E-01	8.17E-05	3.48E-01	7.38E-05
3.47E-01	8.02E-05	3.47E-01	7.61E-05
3.46E-01	8.12E-05	3.46E-01	7.69E-05
3.45E-01	8.04E-05	3.45E-01	7.58E-05
3.44E-01	8.03E-05	3.44E-01	8.36E-05
3.43E-01	7.81E-05	3.43E-01	7.72E-05
3.42E-01	7.64E-05	3.42E-01	7.80E-05
3.41E-01	7.88E-05	3.41E-01	7.68E-05
3.40E-01	7.55E-05	3.40E-01	7.58E-05
3.39E-01	8.10E-05	3.39E-01	7.36E-05
3.38E-01	7.03E-05	3.38E-01	7.69E-05
3.37E-01	7.58E-05	3.37E-01	7.92E-05
3.36E-01	7.94E-05	3.36E-01	7.98E-05
3.35E-01	7.27E-05	3.35E-01	7.53E-05
3.34E-01	7.33E-05	3.34E-01	7.18E-05
3.33E-01	7.98E-05	3.33E-01	7.75E-05
3.32E-01	7.83E-05	3.32E-01	7.51E-05
3.31E-01	7.83E-05	3.31E-01	7.22E-05
3.30E-01	7.96E-05	3.30E-01	7.32E-05
3.29E-01	7.84E-05	3.29E-01	8.01E-05
3.28E-01	8.07E-05	3.28E-01	7.49E-05
3.27E-01	8.38E-05	3.27E-01	7.30E-05
3.26E-01	8.21E-05	3.26E-01	7.98E-05
3.25E-01	7.78E-05	3.25E-01	7.86E-05
3.24E-01	7.48E-05	3.24E-01	7.56E-05
3.23E-01	7.91E-05	3.23E-01	7.33E-05
3.22E-01	7.34E-05	3.22E-01	7.40E-05
3.21E-01	8.30E-05	3.21E-01	7.13E-05
3.20E-01	7.95E-05	3.20E-01	7.66E-05
3.19E-01	7.88E-05	3.19E-01	7.35E-05
3.18E-01	7.95E-05	3.18E-01	7.66E-05
3.17E-01	7.48E-05	3.17E-01	7.85E-05
3.16E-01	7.68E-05	3.16E-01	7.61E-05
3.15E-01	8.03E-05	3.15E-01	7.59E-05
3.14E-01	7.56E-05	3.14E-01	7.40E-05
3.13E-01	7.47E-05	3.13E-01	7.16E-05
3.12E-01	7.85E-05	3.12E-01	7.35E-05
3.11E-01	7.74E-05	3.11E-01	7.20E-05
3.10E-01	7.78E-05	3.10E-01	7.10E-05
3.09E-01	7.55E-05	3.09E-01	7.52E-05
3.08E-01	7.68E-05	3.08E-01	7.20E-05
3.07E-01	7.65E-05	3.07E-01	7.50E-05
3.06E-01	7.47E-05	3.06E-01	7.20E-05
3.05E-01	7.70E-05	3.05E-01	8.05E-05
3.04E-01	7.28E-05	3.04E-01	7.47E-05
3.03E-01	7.39E-05	3.03E-01	7.22E-05
3.02E-01	7.93E-05	3.02E-01	7.23E-05
3.01E-01	7.30E-05	3.01E-01	7.36E-05
3.00E-01	7.45E-05	3.00E-01	7.73E-05
2.99E-01	7.64E-05	2.99E-01	7.61E-05
2.98E-01	8.02E-05	2.98E-01	7.94E-05
2.97E-01	7.55E-05	2.97E-01	7.54E-05
2.96E-01	7.75E-05	2.96E-01	7.60E-05
2.95E-01	7.36E-05	2.95E-01	7.89E-05
2.94E-01	7.23E-05	2.94E-01	7.95E-05
2.93E-01	7.48E-05	2.93E-01	7.20E-05
2.92E-01	7.83E-05	2.92E-01	7.55E-05
2.91E-01	7.89E-05	2.91E-01	7.40E-05
2.90E-01	8.02E-05	2.90E-01	7.72E-05
2.89E-01	7.64E-05	2.89E-01	7.16E-05
2.88E-01	7.72E-05	2.88E-01	7.52E-05
2.87E-01	7.53E-05	2.87E-01	7.40E-05
2.86E-01	7.93E-05	2.86E-01	7.59E-05
2.85E-01	8.10E-05	2.85E-01	7.58E-05
2.84E-01	8.28E-05	2.84E-01	8.01E-05
2.83E-01	8.16E-05	2.83E-01	7.91E-05
2.82E-01	7.88E-05	2.82E-01	7.65E-05
2.81E-01	8.26E-05	2.81E-01	7.90E-05
2.80E-01	8.19E-05	2.80E-01	8.38E-05
2.79E-01	8.08E-05	2.79E-01	8.17E-05
2.78E-01	7.99E-05	2.78E-01	7.73E-05
2.77E-01	8.16E-05	2.77E-01	7.38E-05
2.76E-01	7.81E-05	2.76E-01	7.89E-05
2.75E-01	7.92E-05	2.75E-01	8.20E-05
2.74E-01	8.30E-05	2.74E-01	7.58E-05
2.73E-01	7.90E-05	2.73E-01	7.39E-05
2.72E-01	8.78E-05	2.72E-01	7.53E-05
2.71E-01	8.13E-05	2.71E-01	7.40E-05
2.70E-01	7.90E-05	2.70E-01	7.61E-05
2.69E-01	7.61E-05	2.69E-01	7.13E-05
2.68E-01	7.85E-05	2.68E-01	7.14E-05
2.67E-01	8.00E-05	2.67E-01	7.04E-05
2.66E-01	8.04E-05	2.66E-01	7.05E-05
2.65E-01	7.47E-05	2.65E-01	6.90E-05
2.64E-01	7.87E-05	2.64E-01	7.45E-05
2.63E-01	7.65E-05	2.63E-01	7.33E-05
2.62E-01	7.65E-05	2.62E-01	7.83E-05
2.61E-01	7.33E-05	2.61E-01	7.67E-05
2.60E-01	7.72E-05	2.60E-01	7.87E-05
2.59E-01	8.13E-05	2.59E-01	7.41E-05
2.58E-01	7.53E-05	2.58E-01	7.18E-05
2.57E-01	8.19E-05	2.57E-01	6.95E-05
2.56E-01	8.08E-05	2.56E-01	7.96E-05
2.55E-01	8.15E-05	2.55E-01	7.50E-05
2.54E-01	8.25E-05	2.54E-01	7.53E-05
2.53E-01	8.00E-05	2.53E-01	7.33E-05
2.52E-01	7.53E-05	2.52E-01	7.42E-05
2.51E-01	7.27E-05	2.51E-01	7.25E-05
2.50E-01	7.62E-05	2.50E-01	7.33E-05
2.49E-01	8.02E-05	2.49E-01	7.53E-05
2.48E-01	7.36E-05	2.48E-01	7.36E-05
2.47E-01	7.62E-05	2.47E-01	7.14E-05
2.46E-01	7.70E-05	2.46E-01	7.06E-05
2.45E-01	7.74E-05	2.45E-01	7.51E-05
2.44E-01	7.31E-05	2.44E-01	7.43E-05
2.43E-01	7.18E-05	2.43E-01	7.08E-05
2.42E-01	7.72E-05	2.42E-01	7.58E-05
2.41E-01	7.76E-05	2.41E-01	7.13E-05
2.40E-01	7.61E-05	2.40E-01	6.84E-05
2.39E-01	7.85E-05	2.39E-01	7.27E-05
2.38E-01	7.47E-05	2.38E-01	6.92E-05
2.37E-01	7.22E-05	2.37E-01	6.79E-05
2.36E-01	7.60E-05	2.36E-01	6.78E-05
2.35E-01	7.87E-05	2.35E-01	6.99E-05
2.34E-01	7.31E-05	2.34E-01	6.87E-05
2.33E-01	7.73E-05	2.33E-01	7.26E-05
2.32E-01	7.48E-05	2.32E-01	6.74E-05
2.31E-01	7.88E-05	2.31E-01	7.16E-05
2.30E-01	7.72E-05	2.30E-01	7.11E-05
2.29E-01	7.82E-05	2.29E-01	7.24E-05
2.28E-01	7.57E-05	2.28E-01	7.08E-05
2.27E-01	7.74E-05	2.27E-01	7.63E-05
2.26E-01	8.02E-05	2.26E-01	7.08E-05
2.25E-01	7.78E-05	2.25E-01	7.35E-05
2.24E-01	7.53E-05	2.24E-01	6.69E-05
2.23E-01	7.89E-05	2.23E-01	6.88E-05
2.22E-01	7.78E-05	2.22E-01	7.45E-05
2.21E-01	7.83E-05	2.21E-01	7.09E-05
2.20E-01	7.27E-05	2.20E-01	7.33E-05
2.19E-01	7.68E-05	2.19E-01	7.37E-05
2.18E-01	7.92E-05	2.18E-01	6.68E-05
2.17E-01	7.81E-05	2.17E-01	7.43E-05
2.16E-01	7.63E-05	2.16E-01	7.10E-05
2.15E-01	7.86E-05	2.15E-01	7.39E-05
2.14E-01	7.34E-05	2.14E-01	7.53E-05
2.13E-01	7.67E-05	2.13E-01	7.16E-05
2.12E-01	7.86E-05	2.12E-01	7.24E-05
2.11E-01	7.65E-05	2.11E-01	7.22E-05
2.10E-01	7.73E-05	2.10E-01	7.28E-05
2.09E-01	7.58E-05	2.09E-01	8.14E-05
2.08E-01	6.83E-05	2.08E-01	7.45E-05
2.07E-01	7.03E-05	2.07E-01	7.68E-05
2.06E-01	7.16E-05	2.06E-01	7.33E-05
2.05E-01	6.71E-05	2.05E-01	7.66E-05
2.04E-01	7.08E-05	2.04E-01	7.40E-05
2.03E-01	6.92E-05	2.03E-01	7.62E-05
2.02E-01	7.00E-05	2.02E-01	7.37E-05
2.01E-01	7.29E-05	2.01E-01	7.13E-05
2.00E-01	7.13E-05	2.00E-01	7.41E-05
1.99E-01	6.98E-05	1.99E-01	7.03E-05
1.98E-01	7.14E-05	1.98E-01	7.45E-05
1.97E-01	7.53E-05	1.97E-01	7.07E-05
1.96E-01	7.58E-05	1.96E-01	7.20E-05
1.95E-01	7.72E-05	1.95E-01	7.01E-05
1.94E-01	7.63E-05	1.94E-01	7.33E-05
1.93E-01	7.83E-05	1.93E-01	7.43E-05
1.92E-01	7.20E-05	1.92E-01	7.55E-05
1.91E-01	7.34E-05	1.91E-01	7.15E-05
1.90E-01	7.25E-05	1.90E-01	7.39E-05
1.89E-01	7.62E-05	1.89E-01	7.48E-05
1.88E-01	7.25E-05	1.88E-01	7.40E-05
1.87E-01	7.53E-05	1.87E-01	7.35E-05
1.86E-01	7.73E-05	1.86E-01	7.37E-05
1.85E-01	7.33E-05	1.85E-01	7.18E-05
1.84E-01	7.87E-05	1.84E-01	7.57E-05
1.83E-01	7.55E-05	1.83E-01	7.69E-05
1.82E-01	7.90E-05	1.82E-01	7.67E-05
1.81E-01	7.70E-05	1.81E-01	7.63E-05
1.80E-01	7.57E-05	1.80E-01	7.86E-05
1.79E-01	7.54E-05	1.79E-01	7.80E-05
1.78E-01	7.49E-05	1.78E-01	8.08E-05
1.77E-01	7.59E-05	1.77E-01	7.79E-05
1.76E-01	7.75E-05	1.76E-01	7.49E-05
1.75E-01	8.03E-05	1.75E-01	7.11E-05
1.74E-01	7.93E-05	1.74E-01	7.12E-05
1.73E-01	8.36E-05	1.73E-01	8.03E-05
1.72E-01	7.83E-05	1.72E-01	7.82E-05
1.71E-01	7.92E-05	1.71E-01	7.95E-05
1.70E-01	7.93E-05	1.70E-01	7.64E-05
1.69E-01	7.81E-05	1.69E-01	7.59E-05
1.68E-01	7.91E-05	1.68E-01	7.43E-05
1.67E-01	7.73E-05	1.67E-01	6.57E-05
1.66E-01	7.63E-05	1.66E-01	7.20E-05
1.65E-01	7.45E-05	1.65E-01	7.33E-05
1.64E-01	7.65E-05	1.64E-01	7.49E-05
1.63E-01	7.81E-05	1.63E-01	7.33E-05
1.62E-01	7.88E-05	1.62E-01	7.47E-05
1.61E-01	8.00E-05	1.61E-01	7.71E-05
1.60E-01	7.62E-05	1.60E-01	7.38E-05
1.59E-01	7.75E-05	1.59E-01	7.49E-05
1.58E-01	7.73E-05	1.58E-01	7.50E-05
1.57E-01	7.57E-05	1.57E-01	7.84E-05
1.56E-01	7.83E-05	1.56E-01	8.21E-05
1.55E-01	7.78E-05	1.55E-01	7.92E-05
1.54E-01	7.43E-05	1.54E-01	7.54E-05
1.53E-01	7.43E-05	1.53E-01	7.71E-05
1.52E-01	7.85E-05	1.52E-01	7.40E-05
1.51E-01	7.46E-05	1.51E-01	7.84E-05
1.50E-01	7.58E-05	1.50E-01	7.31E-05
1.49E-01	7.96E-05	1.49E-01	7.45E-05
1.48E-01	7.80E-05	1.48E-01	7.96E-05
1.47E-01	7.54E-05	1.47E-01	7.75E-05
1.46E-01	7.18E-05	1.46E-01	7.84E-05
1.45E-01	7.73E-05	1.45E-01	8.03E-05
1.44E-01	7.51E-05	1.44E-01	7.20E-05
1.43E-01	7.73E-05	1.43E-01	7.40E-05
1.42E-01	7.84E-05	1.42E-01	7.65E-05
1.41E-01	7.78E-05	1.41E-01	7.91E-05
1.40E-01	7.88E-05	1.40E-01	7.36E-05
1.39E-01	7.78E-05	1.39E-01	7.78E-05
1.38E-01	7.59E-05	1.38E-01	7.75E-05
1.37E-01	7.89E-05	1.37E-01	7.50E-05
1.36E-01	7.46E-05	1.36E-01	7.68E-05
1.35E-01	7.79E-05	1.35E-01	7.60E-05
1.34E-01	7.64E-05	1.34E-01	7.16E-05
1.33E-01	7.12E-05	1.33E-01	7.50E-05
1.32E-01	7.83E-05	1.32E-01	7.48E-05
1.31E-01	7.59E-05	1.31E-01	7.43E-05
1.30E-01	8.11E-05	1.30E-01	7.72E-05
1.29E-01	7.38E-05	1.29E-01	7.88E-05
1.28E-01	7.26E-05	1.28E-01	7.20E-05
1.27E-01	7.27E-05	1.27E-01	7.20E-05
1.26E-01	7.26E-05	1.26E-01	7.43E-05
1.25E-01	7.54E-05	1.25E-01	7.17E-05
1.24E-01	6.88E-05	1.24E-01	7.04E-05
1.23E-01	7.39E-05	1.23E-01	7.54E-05
1.22E-01	7.13E-05	1.22E-01	7.17E-05
1.21E-01	7.02E-05	1.21E-01	7.44E-05
1.20E-01	7.03E-05	1.20E-01	7.58E-05
1.19E-01	6.96E-05	1.19E-01	7.52E-05
1.18E-01	6.86E-05	1.18E-01	7.42E-05
1.17E-01	6.78E-05	1.17E-01	7.21E-05
1.16E-01	7.01E-05	1.16E-01	7.45E-05
1.15E-01	6.99E-05	1.15E-01	7.65E-05
1.14E-01	7.48E-05	1.14E-01	7.60E-05
1.13E-01	7.39E-05	1.13E-01	8.03E-05
1.12E-01	7.26E-05	1.12E-01	7.98E-05
1.11E-01	7.63E-05	1.11E-01	7.58E-05
1.10E-01	7.38E-05	1.10E-01	7.72E-05
1.09E-01	7.17E-05	1.09E-01	7.48E-05
1.08E-01	7.68E-05	1.08E-01	7.95E-05
1.07E-01	7.22E-05	1.07E-01	7.53E-05
1.06E-01	7.19E-05	1.06E-01	7.69E-05
1.05E-01	7.43E-05	1.05E-01	7.53E-05
1.04E-01	7.11E-05	1.04E-01	7.73E-05
1.03E-01	7.09E-05	1.03E-01	7.97E-05
1.02E-01	6.57E-05	1.02E-01	7.50E-05
1.01E-01	6.90E-05	1.01E-01	7.93E-05
1.00E-01	7.06E-05	1.00E-01	7.54E-05
9.92E-02	6.98E-05	9.92E-02	7.28E-05
9.82E-02	6.76E-05	9.82E-02	7.45E-05
9.72E-02	6.95E-05	9.72E-02	7.13E-05
9.62E-02	6.68E-05	9.62E-02	7.28E-05
9.52E-02	7.31E-05	9.52E-02	7.50E-05
9.42E-02	7.61E-05	9.42E-02	7.85E-05
9.32E-02	7.32E-05	9.33E-02	7.97E-05
9.22E-02	7.53E-05	9.22E-02	7.98E-05
9.12E-02	7.58E-05	9.12E-02	7.94E-05
9.02E-02	7.59E-05	9.03E-02	7.30E-05
8.91E-02	7.10E-05	8.92E-02	7.93E-05
8.81E-02	7.34E-05	8.82E-02	7.57E-05
8.72E-02	7.28E-05	8.72E-02	7.78E-05
8.62E-02	6.87E-05	8.62E-02	7.99E-05
8.52E-02	7.07E-05	8.52E-02	7.76E-05
8.42E-02	7.06E-05	8.42E-02	7.77E-05
8.32E-02	7.19E-05	8.32E-02	7.59E-05
8.22E-02	7.16E-05	8.22E-02	8.00E-05
8.12E-02	7.67E-05	8.12E-02	8.03E-05
8.02E-02	6.93E-05	8.02E-02	7.91E-05
7.92E-02	7.28E-05	7.92E-02	7.78E-05
7.82E-02	6.91E-05	7.82E-02	7.82E-05
7.72E-02	6.96E-05	7.72E-02	7.41E-05
7.62E-02	7.18E-05	7.63E-02	7.66E-05
7.52E-02	7.22E-05	7.52E-02	7.21E-05
7.42E-02	6.85E-05	7.43E-02	7.24E-05
7.32E-02	7.36E-05	7.32E-02	7.48E-05
7.22E-02	7.19E-05	7.22E-02	8.00E-05
7.12E-02	6.72E-05	7.12E-02	7.67E-05
7.02E-02	7.08E-05	7.03E-02	7.80E-05
6.92E-02	7.18E-05	6.92E-02	7.53E-05
6.82E-02	7.10E-05	6.83E-02	8.01E-05
6.72E-02	6.97E-05	6.72E-02	8.02E-05
6.63E-02	7.34E-05	6.63E-02	7.83E-05
6.53E-02	6.71E-05	6.53E-02	7.81E-05
6.43E-02	6.88E-05	6.43E-02	8.11E-05
6.32E-02	7.07E-05	6.32E-02	7.97E-05
6.22E-02	6.77E-05	6.22E-02	7.63E-05
6.12E-02	6.98E-05	6.12E-02	7.60E-05
6.02E-02	7.39E-05	6.02E-02	7.80E-05
5.92E-02	7.08E-05	5.92E-02	7.58E-05
5.82E-02	7.18E-05	5.82E-02	7.25E-05
5.72E-02	6.93E-05	5.72E-02	7.42E-05
5.62E-02	7.35E-05	5.62E-02	7.13E-05
5.52E-02	6.98E-05	5.52E-02	7.33E-05
5.42E-02	7.14E-05	5.42E-02	7.24E-05
5.32E-02	6.95E-05	5.32E-02	7.78E-05
5.22E-02	7.29E-05	5.22E-02	7.46E-05
5.12E-02	7.48E-05	5.12E-02	7.65E-05
5.03E-02	7.68E-05	5.03E-02	7.48E-05
4.92E-02	7.59E-05	4.93E-02	7.36E-05
4.82E-02	7.63E-05	4.83E-02	7.59E-05
4.72E-02	7.55E-05	4.72E-02	7.07E-05
4.63E-02	7.89E-05	4.63E-02	7.79E-05
4.52E-02	7.21E-05	4.53E-02	7.88E-05
4.43E-02	7.20E-05	4.43E-02	7.68E-05
4.32E-02	7.37E-05	4.32E-02	7.89E-05
4.23E-02	7.47E-05	4.23E-02	7.78E-05
4.13E-02	7.40E-05	4.13E-02	7.19E-05
4.03E-02	7.88E-05	4.03E-02	7.74E-05
3.93E-02	7.32E-05	3.93E-02	7.23E-05
3.82E-02	7.65E-05	3.82E-02	7.39E-05
3.72E-02	7.15E-05	3.72E-02	7.42E-05
3.62E-02	7.33E-05	3.62E-02	7.53E-05
3.52E-02	7.53E-05	3.52E-02	7.91E-05
3.42E-02	7.38E-05	3.42E-02	8.18E-05
3.32E-02	8.08E-05	3.32E-02	7.68E-05
3.22E-02	7.25E-05	3.22E-02	7.47E-05
3.12E-02	7.41E-05	3.12E-02	7.23E-05
3.02E-02	7.33E-05	3.02E-02	7.43E-05
2.92E-02	7.24E-05	2.92E-02	7.72E-05
2.82E-02	7.42E-05	2.82E-02	7.58E-05
2.72E-02	8.04E-05	2.72E-02	8.03E-05
2.62E-02	7.40E-05	2.62E-02	7.83E-05
2.52E-02	7.68E-05	2.53E-02	8.01E-05
2.43E-02	7.75E-05	2.43E-02	8.08E-05
2.32E-02	7.57E-05	2.33E-02	7.73E-05
2.23E-02	7.60E-05	2.23E-02	8.27E-05
2.12E-02	7.28E-05	2.13E-02	8.04E-05
2.03E-02	7.45E-05	2.03E-02	8.20E-05
1.92E-02	7.31E-05	1.92E-02	7.84E-05
1.83E-02	7.63E-05	1.83E-02	8.05E-05
1.73E-02	7.89E-05	1.73E-02	7.80E-05
1.63E-02	7.19E-05	1.63E-02	7.54E-05
1.53E-02	7.63E-05	1.53E-02	7.58E-05
1.43E-02	7.61E-05	1.43E-02	7.87E-05
1.33E-02	7.58E-05	1.33E-02	7.52E-05
1.22E-02	7.53E-05	1.22E-02	8.28E-05
1.12E-02	7.77E-05	1.12E-02	8.19E-05
1.02E-02	7.68E-05	1.02E-02	8.16E-05
9.21E-03	7.33E-05	9.22E-03	7.84E-05
8.21E-03	7.86E-05	8.21E-03	8.13E-05
7.22E-03	7.77E-05	7.22E-03	7.62E-05
6.22E-03	6.86E-05	6.22E-03	7.52E-05
5.22E-03	7.15E-05	5.25E-03	7.65E-05
4.22E-03	7.03E-05	4.23E-03	7.82E-05
3.21E-03	7.40E-05	3.22E-03	8.16E-05
2.24E-03	7.27E-05	2.25E-03	8.10E-05
1.26E-03	7.55E-05	1.26E-03	7.91E-05
2.50E-04	7.59E-05	2.65E-04	7.53E-05
-6.74E-04	7.58E-05	-6.51E-04	7.29E-05
-1.66E-03	7.34E-05	-1.65E-03	7.28E-05
-2.65E-03	7.13E-05	-2.64E-03	7.53E-05
-3.65E-03	7.17E-05	-3.65E-03	7.66E-05
-4.71E-03	7.40E-05	-4.69E-03	7.48E-05
-5.63E-03	7.54E-05	-5.63E-03	7.18E-05
-6.63E-03	6.99E-05	-6.63E-03	7.22E-05
-7.64E-03	7.10E-05	-7.63E-03	7.46E-05
-8.65E-03	6.87E-05	-8.64E-03	7.48E-05
-9.64E-03	7.29E-05	-9.63E-03	7.23E-05
-1.06E-02	7.29E-05	-1.06E-02	7.22E-05
-1.16E-02	7.39E-05	-1.16E-02	8.11E-05
-1.27E-02	6.93E-05	-1.27E-02	7.47E-05
-1.37E-02	7.15E-05	-1.37E-02	6.94E-05
-1.47E-02	6.97E-05	-1.47E-02	7.29E-05
-1.57E-02	7.34E-05	-1.57E-02	6.99E-05
-1.67E-02	7.53E-05	-1.67E-02	7.16E-05
-1.77E-02	6.61E-05	-1.77E-02	7.24E-05
-1.87E-02	7.27E-05	-1.87E-02	7.12E-05
-1.97E-02	7.18E-05	-1.97E-02	7.23E-05
-2.07E-02	7.02E-05	-2.07E-02	7.19E-05
-2.17E-02	6.76E-05	-2.17E-02	7.74E-05
-2.27E-02	6.87E-05	-2.27E-02	7.13E-05
-2.37E-02	7.31E-05	-2.37E-02	6.98E-05
-2.47E-02	6.59E-05	-2.47E-02	7.57E-05
-2.56E-02	6.65E-05	-2.56E-02	7.65E-05
-2.66E-02	6.87E-05	-2.66E-02	7.78E-05
-2.76E-02	6.82E-05	-2.76E-02	7.50E-05
-2.87E-02	6.93E-05	-2.87E-02	6.87E-05
-2.96E-02	6.78E-05	-2.96E-02	7.02E-05
-3.06E-02	6.73E-05	-3.06E-02	7.16E-05
-3.16E-02	7.17E-05	-3.16E-02	6.53E-05
-3.26E-02	6.75E-05	-3.26E-02	6.96E-05
-3.36E-02	6.93E-05	-3.36E-02	6.97E-05
-3.46E-02	6.91E-05	-3.46E-02	7.72E-05
-3.56E-02	6.55E-05	-3.56E-02	7.42E-05
-3.67E-02	6.86E-05	-3.67E-02	7.20E-05
-3.76E-02	7.28E-05	-3.76E-02	7.51E-05
-3.87E-02	6.97E-05	-3.87E-02	7.27E-05
-3.97E-02	6.85E-05	-3.97E-02	7.32E-05
-4.07E-02	7.03E-05	-4.07E-02	7.42E-05
-4.17E-02	7.21E-05	-4.17E-02	7.04E-05
-4.27E-02	7.96E-05	-4.27E-02	6.90E-05
-4.37E-02	7.27E-05	-4.37E-02	7.33E-05
-4.47E-02	7.12E-05	-4.47E-02	7.15E-05
-4.57E-02	7.06E-05	-4.57E-02	6.89E-05
-4.67E-02	6.91E-05	-4.67E-02	6.85E-05
-4.77E-02	7.27E-05	-4.77E-02	6.83E-05
-4.87E-02	7.36E-05	-4.87E-02	7.44E-05
-4.97E-02	7.00E-05	-4.96E-02	7.05E-05
-5.07E-02	7.21E-05	-5.07E-02	7.55E-05
-5.16E-02	7.18E-05	-5.16E-02	7.10E-05
-5.27E-02	7.34E-05	-5.26E-02	6.92E-05
-5.36E-02	6.94E-05	-5.36E-02	6.78E-05
-5.46E-02	7.28E-05	-5.46E-02	6.72E-05
-5.56E-02	7.16E-05	-5.56E-02	7.04E-05
-5.66E-02	6.89E-05	-5.66E-02	7.21E-05
-5.76E-02	6.84E-05	-5.76E-02	7.00E-05
-5.86E-02	7.22E-05	-5.86E-02	6.83E-05
-5.96E-02	7.23E-05	-5.96E-02	6.68E-05
-6.06E-02	6.83E-05	-6.06E-02	6.83E-05
-6.16E-02	6.78E-05	-6.16E-02	6.88E-05
-6.26E-02	6.93E-05	-6.26E-02	7.20E-05
-6.36E-02	6.99E-05	-6.36E-02	6.89E-05
-6.47E-02	6.96E-05	-6.47E-02	6.63E-05
-6.57E-02	7.57E-05	-6.57E-02	6.88E-05
-6.67E-02	7.29E-05	-6.67E-02	6.61E-05
-6.77E-02	6.87E-05	-6.77E-02	7.02E-05
-6.87E-02	7.10E-05	-6.87E-02	7.36E-05
-6.97E-02	6.80E-05	-6.97E-02	6.73E-05
-7.07E-02	7.43E-05	-7.07E-02	6.58E-05
-7.17E-02	7.16E-05	-7.16E-02	6.55E-05
-7.27E-02	6.79E-05	-7.26E-02	7.17E-05
-7.37E-02	7.02E-05	-7.36E-02	6.96E-05
-7.46E-02	7.18E-05	-7.46E-02	6.87E-05
-7.56E-02	7.14E-05	-7.56E-02	6.64E-05
-7.67E-02	6.85E-05	-7.66E-02	6.38E-05
-7.76E-02	7.43E-05	-7.76E-02	6.67E-05
-7.86E-02	6.88E-05	-7.86E-02	6.87E-05
-7.96E-02	7.05E-05	-7.96E-02	6.97E-05
-8.06E-02	6.76E-05	-8.06E-02	6.35E-05
-8.16E-02	6.80E-05	-8.16E-02	6.84E-05
-8.26E-02	6.34E-05	-8.26E-02	6.99E-05
-8.36E-02	7.00E-05	-8.36E-02	6.78E-05
-8.46E-02	7.44E-05	-8.46E-02	7.05E-05
-8.56E-02	7.32E-05	-8.56E-02	7.08E-05
-8.66E-02	7.08E-05	-8.66E-02	6.98E-05
-8.76E-02	6.79E-05	-8.75E-02	6.95E-05
-8.86E-02	7.01E-05	-8.86E-02	6.73E-05
-8.97E-02	7.13E-05	-8.97E-02	7.09E-05
-9.07E-02	6.73E-05	-9.07E-02	6.79E-05
-9.17E-02	6.63E-05	-9.16E-02	6.77E-05
-9.27E-02	6.78E-05	-9.26E-02	6.50E-05
-9.37E-02	6.38E-05	-9.36E-02	6.94E-05
-9.47E-02	6.43E-05	-9.46E-02	6.99E-05
-9.57E-02	6.59E-05	-9.56E-02	6.83E-05
-9.67E-02	6.68E-05	-9.66E-02	7.01E-05
-9.76E-02	6.63E-05	-9.76E-02	6.47E-05
-9.86E-02	6.55E-05	-9.86E-02	6.55E-05
-9.96E-02	6.48E-05	-9.96E-02	6.69E-05
-1.01E-01	7.03E-05	-1.01E-01	6.83E-05
-1.02E-01	6.53E-05	-1.02E-01	6.93E-05
-1.03E-01	6.58E-05	-1.03E-01	6.58E-05
-1.04E-01	6.42E-05	-1.04E-01	6.35E-05
-1.05E-01	6.95E-05	-1.05E-01	6.51E-05
-1.06E-01	6.57E-05	-1.06E-01	6.34E-05
-1.07E-01	6.53E-05	-1.07E-01	6.13E-05
-1.08E-01	6.35E-05	-1.08E-01	6.33E-05
-1.09E-01	6.54E-05	-1.09E-01	6.12E-05
-1.10E-01	6.14E-05	-1.10E-01	6.43E-05
-1.11E-01	6.58E-05	-1.11E-01	6.53E-05
-1.12E-01	6.03E-05	-1.12E-01	6.38E-05
-1.13E-01	6.38E-05	-1.13E-01	6.18E-05
-1.14E-01	6.00E-05	-1.14E-01	6.33E-05
-1.15E-01	6.35E-05	-1.15E-01	6.58E-05
-1.16E-01	6.20E-05	-1.16E-01	6.52E-05
-1.17E-01	6.36E-05	-1.17E-01	6.35E-05
-1.18E-01	6.32E-05	-1.18E-01	5.86E-05
-1.19E-01	6.36E-05	-1.19E-01	6.33E-05
-1.20E-01	6.46E-05	-1.20E-01	5.98E-05
-1.21E-01	6.22E-05	-1.21E-01	5.78E-05
-1.22E-01	5.89E-05	-1.22E-01	6.01E-05
-1.23E-01	5.98E-05	-1.23E-01	5.75E-05
-1.24E-01	5.83E-05	-1.24E-01	6.07E-05
-1.25E-01	5.75E-05	-1.25E-01	5.82E-05
-1.26E-01	6.08E-05	-1.26E-01	5.63E-05
-1.27E-01	6.24E-05	-1.27E-01	5.93E-05
-1.28E-01	5.64E-05	-1.28E-01	5.46E-05
-1.29E-01	5.91E-05	-1.29E-01	5.59E-05
-1.30E-01	5.32E-05	-1.30E-01	5.84E-05
-1.31E-01	5.88E-05	-1.31E-01	5.75E-05
-1.32E-01	5.35E-05	-1.32E-01	5.51E-05
-1.33E-01	5.50E-05	-1.33E-01	5.48E-05
-1.34E-01	5.56E-05	-1.34E-01	5.82E-05
-1.35E-01	5.41E-05	-1.35E-01	5.83E-05
-1.36E-01	5.61E-05	-1.36E-01	5.67E-05
-1.37E-01	5.55E-05	-1.37E-01	5.85E-05
-1.38E-01	5.11E-05	-1.38E-01	5.80E-05
-1.39E-01	5.54E-05	-1.39E-01	5.26E-05
-1.40E-01	4.88E-05	-1.39E-01	5.50E-05
-1.41E-01	5.43E-05	-1.41E-01	5.38E-05
-1.42E-01	5.17E-05	-1.42E-01	5.20E-05
-1.43E-01	5.12E-05	-1.43E-01	5.38E-05
-1.44E-01	4.39E-05	-1.44E-01	4.91E-05
-1.45E-01	5.08E-05	-1.45E-01	4.79E-05
-1.46E-01	5.08E-05	-1.46E-01	4.75E-05
-1.47E-01	5.62E-05	-1.47E-01	5.58E-05
-1.48E-01	4.89E-05	-1.48E-01	5.50E-05
-1.49E-01	4.86E-05	-1.49E-01	4.76E-05
-1.50E-01	5.21E-05	-1.50E-01	4.90E-05
-1.51E-01	4.37E-05	-1.51E-01	4.98E-05
-1.52E-01	4.68E-05	-1.52E-01	5.28E-05
-1.53E-01	4.46E-05	-1.53E-01	5.07E-05
-1.54E-01	4.18E-05	-1.54E-01	5.08E-05
-1.55E-01	4.40E-05	-1.55E-01	4.87E-05
-1.56E-01	4.43E-05	-1.56E-01	5.03E-05
-1.57E-01	4.38E-05	-1.57E-01	4.79E-05
-1.58E-01	4.29E-05	-1.58E-01	4.83E-05
-1.59E-01	3.61E-05	-1.59E-01	4.33E-05
-1.60E-01	3.73E-05	-1.60E-01	4.22E-05
-1.61E-01	3.63E-05	-1.61E-01	4.51E-05
-1.62E-01	3.13E-05	-1.62E-01	4.44E-05
-1.63E-01	3.38E-05	-1.62E-01	4.43E-05
-1.63E-01	3.36E-05	-1.63E-01	4.55E-05
-1.65E-01	3.13E-05	-1.64E-01	3.98E-05
-1.66E-01	3.09E-05	-1.66E-01	3.65E-05
-1.67E-01	2.91E-05	-1.67E-01	3.84E-05
-1.68E-01	3.29E-05	-1.68E-01	4.08E-05
-1.69E-01	3.53E-05	-1.69E-01	3.78E-05
-1.70E-01	3.32E-05	-1.70E-01	3.93E-05
-1.71E-01	3.07E-05	-1.71E-01	4.04E-05
-1.72E-01	2.75E-05	-1.72E-01	3.41E-05
-1.73E-01	3.08E-05	-1.73E-01	3.35E-05
-1.74E-01	2.69E-05	-1.74E-01	3.45E-05
-1.75E-01	2.77E-05	-1.75E-01	3.18E-05
-1.76E-01	2.51E-05	-1.76E-01	3.05E-05
-1.77E-01	2.80E-05	-1.77E-01	3.24E-05
-1.78E-01	2.69E-05	-1.78E-01	3.01E-05
-1.79E-01	2.61E-05	-1.79E-01	2.63E-05
-1.80E-01	2.63E-05	-1.80E-01	2.72E-05
-1.81E-01	2.63E-05	-1.81E-01	2.70E-05
-1.82E-01	2.38E-05	-1.82E-01	2.70E-05
-1.83E-01	2.10E-05	-1.82E-01	2.40E-05
-1.84E-01	2.38E-05	-1.83E-01	2.58E-05
-1.85E-01	2.19E-05	-1.85E-01	2.60E-05
-1.86E-01	2.03E-05	-1.86E-01	2.18E-05
-1.87E-01	1.94E-05	-1.86E-01	1.94E-05
-1.88E-01	1.67E-05	-1.87E-01	2.23E-05
-1.88E-01	2.16E-05	-1.88E-01	2.20E-05
-1.89E-01	1.78E-05	-1.89E-01	1.86E-05
-1.90E-01	1.69E-05	-1.90E-01	1.97E-05
-1.91E-01	1.60E-05	-1.91E-01	2.02E-05
-1.93E-01	1.42E-05	-1.93E-01	1.66E-05
-1.94E-01	1.27E-05	-1.94E-01	1.58E-05
-1.95E-01	1.27E-05	-1.95E-01	1.63E-05
-1.96E-01	8.83E-06	-1.96E-01	1.75E-05
-1.97E-01	8.42E-06	-1.97E-01	1.77E-05
-1.98E-01	1.17E-05	-1.98E-01	1.69E-05
-1.99E-01	7.42E-06	-1.99E-01	1.77E-05
-2.00E-01	7.75E-06	-2.00E-01	1.73E-05
-2.01E-01	4.67E-06	-2.01E-01	1.42E-05
-2.02E-01	4.42E-06	-2.02E-01	9.42E-06
-2.03E-01	1.33E-06	-2.03E-01	1.03E-05
-2.04E-01	-1.50E-06	-2.04E-01	1.10E-05
-2.05E-01	6.67E-07	-2.05E-01	9.00E-06
-2.06E-01	-2.25E-06	-2.06E-01	9.75E-06
-2.07E-01	2.58E-06	-2.07E-01	3.75E-06
-2.08E-01	8.33E-08	-2.08E-01	6.42E-06
-2.09E-01	-1.75E-06	-2.08E-01	8.50E-06
-2.10E-01	1.92E-06	-2.10E-01	4.58E-06
-2.11E-01	-2.58E-06	-2.10E-01	2.25E-06
-2.12E-01	-1.67E-06	-2.11E-01	8.75E-06
-2.12E-01	2.17E-06	-2.12E-01	2.17E-06
-2.14E-01	-1.08E-06	-2.13E-01	-9.17E-07
-2.14E-01	-6.67E-06	-2.14E-01	-1.50E-06
-2.15E-01	-7.25E-06	-2.15E-01	-7.25E-06
-2.16E-01	-1.15E-05	-2.16E-01	-8.33E-07
-2.18E-01	-1.22E-05	-2.18E-01	-5.75E-06
-2.19E-01	-9.00E-06	-2.19E-01	-4.92E-06
-2.20E-01	-9.92E-06	-2.20E-01	-6.75E-06
-2.21E-01	-1.41E-05	-2.21E-01	-1.18E-05
-2.22E-01	-1.37E-05	-2.22E-01	-1.14E-05
-2.23E-01	-9.00E-06	-2.23E-01	-1.33E-05
-2.24E-01	-6.25E-06	-2.24E-01	-1.08E-05
-2.25E-01	-7.67E-06	-2.25E-01	-1.60E-05
-2.26E-01	-6.67E-06	-2.26E-01	-8.50E-06
-2.27E-01	-9.08E-06	-2.27E-01	-1.43E-05
-2.28E-01	-3.25E-06	-2.28E-01	-1.55E-05
-2.29E-01	-6.58E-06	-2.29E-01	-1.52E-05
-2.30E-01	-7.42E-06	-2.30E-01	-1.27E-05
-2.30E-01	-2.50E-07	-2.30E-01	-1.49E-05
-2.31E-01	4.25E-06	-2.31E-01	-1.65E-05
-2.33E-01	1.00E-06	-2.32E-01	-1.80E-05
-2.34E-01	1.33E-06	-2.34E-01	-1.53E-05
-2.34E-01	3.08E-06	-2.34E-01	-1.60E-05
-2.35E-01	5.42E-06	-2.35E-01	-1.48E-05
-2.36E-01	6.83E-06	-2.36E-01	-1.55E-05
-2.38E-01	4.42E-06	-2.37E-01	-1.75E-05
-2.38E-01	3.33E-06	-2.38E-01	-1.65E-05
-2.39E-01	3.33E-06	-2.39E-01	-1.20E-05
-2.41E-01	6.33E-06	-2.40E-01	-9.83E-06
-2.42E-01	6.83E-06	-2.42E-01	-9.25E-06
-2.42E-01	7.00E-06	-2.42E-01	-6.08E-06
-2.44E-01	6.25E-06	-2.44E-01	-9.25E-06
-2.45E-01	7.83E-06	-2.45E-01	-7.67E-06
-2.46E-01	9.50E-06	-2.46E-01	-6.33E-06
-2.47E-01	1.15E-05	-2.47E-01	-8.75E-06
-2.48E-01	1.41E-05	-2.48E-01	-5.25E-06
-2.49E-01	9.67E-06	-2.49E-01	-7.58E-06
-2.50E-01	1.36E-05	-2.50E-01	-9.25E-06
-2.51E-01	1.23E-05	-2.51E-01	-6.67E-07
-2.52E-01	1.37E-05	-2.52E-01	1.58E-06
-2.53E-01	1.39E-05	-2.53E-01	1.83E-06
-2.54E-01	1.52E-05	-2.54E-01	-2.00E-06
-2.55E-01	1.54E-05	-2.55E-01	1.67E-06
-2.56E-01	1.75E-05	-2.55E-01	6.92E-06
-2.56E-01	1.68E-05	-2.56E-01	4.83E-06
-2.58E-01	1.76E-05	-2.57E-01	5.83E-07
-2.58E-01	1.57E-05	-2.58E-01	6.92E-06
-2.59E-01	1.87E-05	-2.59E-01	1.07E-05
-2.60E-01	1.83E-05	-2.60E-01	7.92E-06
-2.61E-01	1.83E-05	-2.61E-01	4.33E-06
-2.62E-01	2.03E-05	-2.62E-01	9.50E-06
-2.63E-01	2.03E-05	-2.63E-01	8.08E-06
-2.64E-01	2.03E-05	-2.64E-01	9.50E-06
-2.66E-01	2.18E-05	-2.65E-01	1.13E-05
-2.66E-01	2.23E-05	-2.66E-01	1.07E-05
-2.67E-01	1.94E-05	-2.67E-01	1.02E-05
-2.68E-01	2.19E-05	-2.68E-01	1.19E-05
-2.70E-01	2.23E-05	-2.70E-01	1.34E-05
-2.71E-01	2.45E-05	-2.71E-01	1.36E-05
-2.72E-01	2.14E-05	-2.72E-01	1.25E-05
-2.73E-01	2.17E-05	-2.73E-01	1.50E-05
-2.74E-01	2.23E-05	-2.74E-01	1.56E-05
-2.75E-01	2.13E-05	-2.75E-01	1.89E-05
-2.76E-01	2.11E-05	-2.76E-01	1.97E-05
-2.77E-01	2.20E-05	-2.77E-01	2.05E-05
-2.78E-01	2.13E-05	-2.78E-01	2.13E-05
-2.79E-01	2.26E-05	-2.79E-01	1.98E-05
-2.80E-01	2.33E-05	-2.79E-01	2.03E-05
-2.80E-01	2.35E-05	-2.80E-01	2.15E-05
-2.82E-01	2.33E-05	-2.82E-01	2.18E-05
-2.82E-01	2.34E-05	-2.82E-01	2.08E-05
-2.83E-01	2.08E-05	-2.83E-01	2.04E-05
-2.84E-01	2.02E-05	-2.84E-01	2.15E-05
-2.85E-01	2.52E-05	-2.85E-01	1.95E-05
-2.86E-01	2.93E-05	-2.86E-01	1.89E-05
-2.87E-01	2.48E-05	-2.87E-01	1.80E-05
-2.88E-01	2.16E-05	-2.88E-01	2.17E-05
-2.89E-01	2.35E-05	-2.89E-01	2.04E-05
-2.90E-01	2.35E-05	-2.90E-01	2.14E-05
-2.91E-01	2.41E-05	-2.91E-01	1.85E-05
-2.92E-01	2.17E-05	-2.92E-01	1.97E-05
-2.93E-01	2.13E-05	-2.93E-01	2.23E-05
-2.95E-01	2.22E-05	-2.95E-01	1.93E-05
-2.96E-01	2.23E-05	-2.96E-01	2.17E-05
-2.97E-01	2.39E-05	-2.97E-01	2.00E-05
-2.98E-01	2.42E-05	-2.98E-01	1.97E-05
-2.99E-01	2.52E-05	-2.99E-01	2.36E-05
-3.00E-01	2.11E-05	-2.99E-01	2.02E-05
-3.01E-01	2.33E-05	-3.01E-01	2.30E-05
-3.02E-01	2.21E-05	-3.02E-01	2.16E-05
-3.03E-01	1.92E-05	-3.02E-01	2.40E-05
-3.03E-01	2.15E-05	-3.03E-01	2.31E-05
-3.04E-01	2.50E-05	-3.04E-01	2.35E-05
-3.06E-01	2.31E-05	-3.05E-01	2.26E-05
-3.06E-01	2.08E-05	-3.06E-01	2.22E-05
-3.07E-01	2.61E-05	-3.07E-01	2.34E-05
-3.08E-01	2.19E-05	-3.08E-01	2.59E-05
-3.09E-01	2.18E-05	-3.09E-01	2.59E-05
-3.10E-01	2.32E-05	-3.10E-01	2.53E-05
-3.11E-01	2.40E-05	-3.11E-01	2.50E-05
-3.12E-01	2.18E-05	-3.12E-01	2.36E-05
-3.13E-01	2.26E-05	-3.13E-01	2.43E-05
-3.14E-01	2.48E-05	-3.14E-01	2.70E-05
-3.15E-01	1.96E-05	-3.15E-01	2.47E-05
-3.16E-01	2.23E-05	-3.16E-01	2.23E-05
-3.17E-01	2.18E-05	-3.17E-01	2.53E-05
-3.18E-01	2.44E-05	-3.18E-01	2.31E-05
-3.19E-01	2.30E-05	-3.19E-01	2.43E-05
-3.21E-01	2.01E-05	-3.20E-01	2.14E-05
-3.22E-01	2.23E-05	-3.22E-01	2.03E-05
-3.22E-01	2.08E-05	-3.22E-01	2.24E-05
-3.23E-01	2.23E-05	-3.23E-01	2.26E-05
-3.24E-01	2.10E-05	-3.24E-01	2.00E-05
-3.25E-01	1.87E-05	-3.25E-01	2.34E-05
-3.26E-01	1.98E-05	-3.26E-01	2.06E-05
-3.27E-01	1.91E-05	-3.27E-01	2.21E-05
-3.28E-01	2.42E-05	-3.28E-01	2.19E-05
-3.29E-01	2.07E-05	-3.29E-01	2.54E-05
-3.30E-01	2.06E-05	-3.30E-01	2.29E-05
-3.31E-01	1.49E-05	-3.31E-01	2.15E-05
-3.32E-01	2.00E-05	-3.32E-01	2.43E-05
-3.33E-01	1.85E-05	-3.33E-01	2.38E-05
-3.34E-01	2.06E-05	-3.34E-01	2.22E-05
-3.35E-01	1.77E-05	-3.35E-01	2.28E-05
-3.36E-01	1.73E-05	-3.36E-01	2.27E-05
-3.37E-01	1.52E-05	-3.37E-01	2.61E-05
-3.38E-01	1.43E-05	-3.38E-01	2.33E-05
-3.39E-01	1.91E-05	-3.39E-01	2.36E-05
-3.40E-01	1.72E-05	-3.40E-01	1.98E-05
-3.41E-01	1.83E-05	-3.41E-01	1.99E-05
-3.42E-01	2.02E-05	-3.42E-01	2.23E-05
-3.43E-01	2.06E-05	-3.43E-01	2.33E-05
-3.44E-01	1.90E-05	-3.44E-01	2.52E-05
-3.45E-01	2.20E-05	-3.45E-01	2.09E-05
-3.46E-01	1.75E-05	-3.46E-01	2.03E-05
-3.47E-01	1.37E-05	-3.47E-01	1.97E-05
-3.48E-01	1.42E-05	-3.48E-01	1.82E-05
-3.49E-01	1.58E-05	-3.49E-01	1.91E-05
-3.50E-01	1.44E-05	-3.50E-01	2.08E-05
-3.51E-01	1.61E-05	-3.51E-01	1.88E-05
-3.52E-01	1.68E-05	-3.52E-01	1.95E-05
-3.53E-01	1.81E-05	-3.53E-01	2.12E-05
-3.54E-01	1.93E-05	-3.54E-01	1.92E-05
-3.55E-01	1.64E-05	-3.55E-01	1.80E-05
-3.56E-01	1.79E-05	-3.56E-01	1.93E-05
-3.57E-01	1.65E-05	-3.57E-01	1.56E-05
-3.58E-01	1.48E-05	-3.58E-01	1.88E-05
-3.59E-01	1.88E-05	-3.59E-01	1.81E-05
-3.60E-01	1.68E-05	-3.60E-01	2.08E-05
-3.61E-01	1.53E-05	-3.61E-01	1.84E-05
-3.62E-01	1.52E-05	-3.62E-01	2.15E-05
-3.63E-01	1.60E-05	-3.63E-01	1.92E-05
-3.64E-01	1.66E-05	-3.64E-01	1.88E-05
-3.65E-01	1.94E-05	-3.65E-01	1.78E-05
-3.66E-01	1.84E-05	-3.66E-01	1.87E-05
-3.67E-01	1.48E-05	-3.67E-01	1.78E-05
-3.68E-01	1.83E-05	-3.68E-01	1.93E-05
-3.69E-01	1.49E-05	-3.69E-01	1.89E-05
-3.70E-01	1.71E-05	-3.70E-01	2.08E-05
-3.71E-01	1.82E-05	-3.71E-01	1.94E-05
-3.72E-01	1.56E-05	-3.72E-01	1.90E-05
-3.73E-01	1.83E-05	-3.73E-01	1.75E-05
-3.74E-01	1.52E-05	-3.74E-01	1.73E-05
-3.75E-01	1.16E-05	-3.75E-01	1.83E-05
-3.76E-01	1.43E-05	-3.76E-01	1.75E-05
-3.77E-01	1.18E-05	-3.77E-01	2.01E-05
-3.78E-01	1.21E-05	-3.78E-01	1.95E-05
-3.79E-01	1.20E-05	-3.79E-01	2.01E-05
-3.80E-01	1.47E-05	-3.80E-01	1.97E-05
-3.81E-01	1.63E-05	-3.81E-01	1.76E-05
-3.82E-01	1.53E-05	-3.82E-01	1.68E-05
-3.83E-01	1.67E-05	-3.83E-01	1.55E-05
-3.84E-01	1.82E-05	-3.84E-01	1.59E-05
-3.85E-01	1.51E-05	-3.85E-01	1.88E-05
-3.86E-01	1.64E-05	-3.86E-01	1.45E-05
-3.87E-01	1.58E-05	-3.87E-01	1.45E-05
-3.88E-01	1.48E-05	-3.88E-01	1.78E-05
-3.89E-01	1.58E-05	-3.89E-01	1.55E-05
-3.90E-01	1.41E-05	-3.90E-01	1.63E-05
-3.91E-01	1.34E-05	-3.91E-01	1.56E-05
-3.92E-01	1.45E-05	-3.92E-01	1.52E-05
-3.93E-01	1.72E-05	-3.93E-01	1.88E-05
-3.94E-01	1.23E-05	-3.94E-01	1.53E-05
-3.95E-01	1.36E-05	-3.95E-01	1.74E-05
-3.96E-01	1.39E-05	-3.96E-01	1.73E-05
-3.97E-01	1.35E-05	-3.97E-01	1.29E-05
-3.98E-01	1.23E-05	-3.98E-01	1.34E-05
-3.99E-01	1.37E-05	-3.99E-01	1.52E-05
-4.00E-01	1.47E-05	-4.00E-01	1.47E-05
-4.01E-01	1.40E-05	-4.01E-01	1.34E-05
-4.02E-01	1.50E-05	-4.02E-01	1.37E-05
-4.03E-01	1.23E-05	-4.03E-01	1.62E-05
-4.04E-01	1.15E-05	-4.04E-01	1.33E-05
-4.05E-01	1.58E-05	-4.05E-01	1.66E-05
-4.06E-01	1.58E-05	-4.06E-01	1.67E-05
-4.07E-01	1.58E-05	-4.07E-01	1.57E-05
-4.08E-01	9.42E-06	-4.08E-01	1.53E-05
-4.09E-01	1.34E-05	-4.09E-01	1.21E-05
-4.10E-01	1.21E-05	-4.10E-01	1.55E-05
-4.11E-01	9.00E-06	-4.11E-01	1.71E-05
-4.12E-01	1.03E-05	-4.12E-01	1.68E-05
-4.13E-01	1.34E-05	-4.13E-01	1.48E-05
-4.14E-01	1.40E-05	-4.14E-01	1.24E-05
-4.15E-01	1.37E-05	-4.15E-01	1.50E-05
-4.16E-01	1.39E-05	-4.16E-01	1.53E-05
-4.17E-01	1.38E-05	-4.17E-01	1.05E-05
-4.18E-01	1.37E-05	-4.18E-01	1.38E-05
-4.19E-01	1.38E-05	-4.19E-01	1.53E-05
-4.20E-01	1.09E-05	-4.20E-01	1.73E-05
-4.21E-01	1.38E-05	-4.21E-01	1.28E-05
-4.22E-01	1.08E-05	-4.22E-01	1.33E-05
-4.23E-01	1.40E-05	-4.23E-01	1.09E-05
-4.24E-01	1.26E-05	-4.24E-01	1.46E-05
-4.25E-01	1.42E-05	-4.25E-01	1.41E-05
-4.26E-01	1.25E-05	-4.26E-01	1.38E-05
-4.27E-01	1.35E-05	-4.27E-01	1.18E-05
-4.28E-01	1.45E-05	-4.28E-01	1.57E-05
-4.29E-01	1.60E-05	-4.29E-01	1.63E-05
-4.30E-01	1.03E-05	-4.30E-01	1.70E-05
-4.31E-01	1.06E-05	-4.31E-01	1.50E-05
-4.32E-01	1.12E-05	-4.32E-01	1.38E-05
-4.33E-01	7.83E-06	-4.33E-01	1.11E-05
-4.34E-01	1.26E-05	-4.34E-01	8.92E-06
-4.35E-01	1.16E-05	-4.35E-01	1.46E-05
-4.36E-01	8.67E-06	-4.36E-01	1.19E-05
-4.37E-01	1.18E-05	-4.37E-01	1.12E-05
-4.38E-01	6.25E-06	-4.38E-01	1.48E-05
-4.39E-01	1.15E-05	-4.39E-01	1.45E-05
-4.40E-01	1.00E-05	-4.40E-01	1.65E-05
-4.41E-01	1.18E-05	-4.41E-01	1.08E-05
-4.42E-01	1.02E-05	-4.42E-01	1.11E-05
-4.43E-01	7.33E-06	-4.43E-01	7.92E-06
-4.44E-01	1.25E-05	-4.44E-01	1.31E-05
-4.45E-01	1.22E-05	-4.45E-01	1.13E-05
-4.46E-01	1.28E-05	-4.46E-01	1.22E-05
-4.47E-01	1.18E-05	-4.47E-01	9.92E-06
-4.48E-01	1.03E-05	-4.48E-01	7.67E-06
-4.49E-01	1.02E-05	-4.49E-01	7.83E-06
-4.50E-01	1.21E-05	-4.50E-01	8.75E-06
-4.51E-01	1.69E-05	-4.51E-01	1.01E-05
-4.52E-01	1.33E-05	-4.52E-01	6.33E-06
-4.53E-01	1.27E-05	-4.53E-01	1.06E-05
-4.54E-01	1.12E-05	-4.54E-01	7.17E-06
-4.55E-01	1.05E-05	-4.55E-01	7.92E-06
-4.56E-01	9.92E-06	-4.56E-01	8.50E-06
-4.57E-01	1.25E-05	-4.57E-01	9.33E-06
-4.58E-01	6.58E-06	-4.58E-01	7.75E-06
-4.59E-01	2.17E-06	-4.59E-01	5.25E-06
-4.60E-01	8.00E-06	-4.60E-01	3.08E-06
-4.61E-01	6.83E-06	-4.61E-01	6.42E-06
-4.62E-01	1.13E-05	-4.62E-01	5.17E-06
-4.63E-01	7.75E-06	-4.63E-01	6.33E-06
-4.64E-01	1.19E-05	-4.64E-01	3.58E-06
-4.65E-01	1.11E-05	-4.65E-01	5.33E-06
-4.66E-01	9.92E-06	-4.66E-01	7.25E-06
-4.67E-01	8.42E-06	-4.67E-01	2.42E-06
-4.68E-01	1.13E-05	-4.68E-01	6.17E-06
-4.69E-01	6.33E-06	-4.69E-01	6.08E-06
-4.70E-01	6.42E-06	-4.70E-01	2.33E-06
-4.71E-01	9.75E-06	-4.71E-01	1.17E-06
-4.72E-01	7.83E-06	-4.72E-01	5.67E-06
-4.73E-01	1.31E-05	-4.73E-01	5.50E-06
-4.74E-01	1.38E-05	-4.74E-01	3.58E-06
-4.75E-01	9.75E-06	-4.75E-01	5.08E-06
-4.76E-01	8.67E-06	-4.76E-01	2.00E-06
-4.77E-01	9.33E-06	-4.77E-01	-2.42E-06
-4.78E-01	8.42E-06	-4.78E-01	-2.00E-06
-4.79E-01	1.18E-05	-4.79E-01	-1.17E-06
-4.80E-01	8.67E-06	-4.80E-01	8.33E-08
-4.81E-01	9.83E-06	-4.81E-01	-1.83E-06
-4.82E-01	9.17E-06	-4.82E-01	-3.33E-06
-4.83E-01	7.08E-06	-4.83E-01	-1.67E-06
-4.84E-01	3.25E-06	-4.84E-01	-3.42E-06
-4.85E-01	3.92E-06	-4.85E-01	-4.17E-06
-4.86E-01	6.33E-06	-4.86E-01	-6.25E-06
-4.87E-01	4.67E-06	-4.87E-01	-3.83E-06
-4.88E-01	9.42E-06	-4.88E-01	-2.92E-06
-4.89E-01	7.75E-06	-4.89E-01	2.92E-06
-4.90E-01	9.42E-06	-4.90E-01	1.25E-06
-4.91E-01	7.75E-06	-4.91E-01	-1.25E-06
-4.92E-01	5.50E-06	-4.92E-01	2.17E-06
-4.93E-01	6.00E-06	-4.93E-01	3.83E-06
-4.94E-01	3.67E-06	-4.94E-01	-2.75E-06
-4.95E-01	3.58E-06	-4.95E-01	8.33E-07
-4.96E-01	-3.00E-06	-4.96E-01	-1.75E-06
-4.97E-01	3.42E-06	-4.97E-01	-1.08E-06
[truncated: 2,401 more rows]
