# Supplementary material for: Complementary hybrid electrodes for high contrast electrochromic devices with fast response
Source: Nat Commun. 2019 Oct 25;10:4874. doi: 10.1038/s41467-019-12617-4 (PMC6814761; doi:10.1038/s41467-019-12617-4)
Supplement: Supplementary file 3 — Source Data [file 41467_2019_12617_MOESM3_ESM.zip › Fig4-coloured-0.5V.txt]

379,861	-93,98
380,243	24,98
380,625	-1,47
381,007	6,61
381,389	11,06
381,771	-66,58
382,153	5,59
382,534	65,31
382,916	8,41
383,298	47,08
383,679	-3,37
384,061	22,51
384,443	35,32
384,824	21,63
385,206	37,45
385,587	28,62
385,968	16,5
386,35	8,09
386,731	9,35
387,112	11,13
387,493	-34,46
387,875	1,37
388,256	22,52
388,637	19,31
389,018	19,39
389,399	41,03
389,779	-2,86
390,16	7,77
390,541	32,29
390,922	15
391,303	29,12
391,683	0,17
392,064	11,77
392,444	20,63
392,825	26,17
393,205	11,31
393,586	13,64
393,966	-0,31
394,347	-0,3
394,727	10,74
395,107	4,06
395,487	31,01
395,867	10,15
396,248	24,1
396,628	19,51
397,008	12,76
397,388	27,97
397,768	28,34
398,147	22,15
398,527	23,21
398,907	17,59
399,287	7,36
399,666	26,17
400,046	22,52
400,426	6,53
400,805	-0,04
401,185	15,34
401,564	22,87
401,943	28,54
402,323	19,03
402,702	25,82
403,081	22,52
403,461	23,99
403,84	16,85
404,219	7,55
404,598	12,97
404,977	20,55
405,356	21,99
405,735	9,65
406,114	18,3
406,492	23,3
406,871	10,16
407,25	21,13
407,629	16,54
408,007	24,13
408,386	26,02
408,764	22,67
409,143	24,15
409,521	19,18
409,9	19,42
410,278	20,05
410,656	23,52
411,035	23,45
411,413	19,96
411,791	16,13
412,169	19,52
412,547	21,26
412,925	25,93
413,303	24,25
413,681	25,35
414,059	25,12
414,437	19,35
414,815	20,93
415,192	22,85
415,57	17,94
415,948	16,58
416,325	21,79
416,703	19,61
417,08	22,67
417,458	21,75
417,835	21,59
418,212	23,45
418,59	25,94
418,967	20,75
419,344	20,76
419,721	16,71
420,098	21,52
420,475	24,1
420,853	23,14
421,229	20,13
421,606	26,11
421,983	24,57
422,36	21,67
422,737	25,12
423,114	22,24
423,49	22,99
423,867	20,29
424,243	28,58
424,62	24,76
424,997	27,39
425,373	24,37
425,749	26,44
426,126	25,92
426,502	23,75
426,878	23,2
427,254	25,62
427,631	25,41
428,007	24,55
428,383	27,13
428,759	25,9
429,135	27,27
429,511	27,6
429,886	28,44
430,262	28,1
430,638	26,15
431,014	25,41
431,389	24,95
431,765	25,36
432,141	25,83
432,516	29,59
432,892	26,63
433,267	27,2
433,642	25,25
434,018	25,8
434,393	27,21
434,768	27,18
435,144	30,41
435,519	27,36
435,894	29,03
436,269	28,32
436,644	26,79
437,019	28,65
437,394	26,6
437,769	27,11
438,143	31,93
438,518	26,31
438,893	27,13
439,267	31,35
439,642	28,28
440,017	31,41
440,391	28,37
440,766	31,17
441,14	30,72
441,514	29,58
441,889	29,67
442,263	28,3
442,637	30,79
443,011	31,31
443,386	32,19
443,76	31,96
444,134	30,82
444,508	30,45
444,882	32,88
445,255	31,6
445,629	32,61
446,003	32,92
446,377	30,23
446,751	32,96
447,124	33,92
447,498	33,72
447,871	31,95
448,245	32,98
448,618	34,78
448,992	34,61
449,365	32,03
449,738	33,19
450,112	36,08
450,485	36,83
450,858	33,51
451,231	36,77
451,604	35,48
451,977	34,81
452,35	35,95
452,723	36,45
453,096	36,28
453,469	35,23
453,841	38,77
454,214	37,01
454,587	37,09
454,959	38,4
455,332	37,85
455,705	36,93
456,077	37,71
456,449	37,43
456,822	39,43
457,194	38,55
457,566	38,33
457,939	39,21
458,311	39,44
458,683	38,12
459,055	38,55
459,427	39,12
459,799	38,53
460,171	40,02
460,543	40,22
460,915	37,28
461,287	40,06
461,658	41,52
462,03	39,42
462,402	40,1
462,773	41,66
463,145	41,95
463,516	40,94
463,888	41
464,259	41,85
464,631	41,59
465,002	41,02
465,373	39,85
465,744	42,2
466,116	43,55
466,487	41,37
466,858	42,43
467,229	41,92
467,6	41,83
467,971	41,06
468,341	41,83
468,712	43,24
469,083	42,73
469,454	43,98
469,824	42,97
470,195	43,92
470,566	42,92
470,936	44,51
471,307	45,11
471,677	44,18
472,047	43,44
472,418	43,08
472,788	44,05
473,158	43,71
473,528	45,56
473,899	43,95
474,269	46,11
474,639	42,43
475,009	44,38
475,379	44,76
475,748	45,03
476,118	45,02
476,488	46,39
476,858	44,46
477,227	44,58
477,597	45,28
477,967	45,8
478,336	46,68
478,706	45,85
479,075	44,86
479,445	46,67
479,814	46,37
480,183	45,62
480,552	46,24
480,922	46,59
481,291	46,59
481,66	46,29
482,029	46,48
482,398	47,09
482,767	47,67
483,136	46,36
483,505	47,35
483,873	46,75
484,242	47,03
484,611	46,9
484,979	47,7
485,348	47,27
485,717	47,38
486,085	47,79
486,454	48,49
486,822	47,71
487,19	47,08
487,559	48,52
487,927	48,17
488,295	48,3
488,663	47,11
489,031	47,31
489,399	47,21
489,767	48,83
490,135	48,17
490,503	48,12
490,871	47,77
491,239	47,83
491,607	48,5
491,974	48,68
492,342	47,64
492,71	49,09
493,077	47,95
493,445	48,87
493,812	49,21
494,18	48,44
494,547	49,21
494,914	48,97
495,282	49,94
495,649	48,87
496,016	50,03
496,383	49,09
496,75	49,72
497,117	49,03
497,484	49,13
497,851	48,73
498,218	49,52
498,585	49,25
498,951	49,68
499,318	49,43
499,685	49,72
500,051	49,86
500,418	48,4
500,784	50,03
501,151	48,72
501,517	49,78
501,884	49,51
502,25	50,87
502,616	49,8
502,983	50,04
503,349	50,49
503,715	49,64
504,081	50,05
504,447	50,34
504,813	50,42
505,179	48,73
505,545	50,4
505,91	49,83
506,276	50,14
506,642	49,17
507,008	50,65
507,373	51,19
507,739	50,12
508,104	49,91
508,47	50,17
508,835	51,1
509,201	50,47
509,566	49,74
509,931	50,57
510,296	49,75
510,661	50,24
511,027	50,38
511,392	49,78
511,757	50,61
512,122	50,97
512,487	50,5
512,851	50,3
513,216	50,79
513,581	49,53
513,946	50,6
514,31	50,48
514,675	50,01
515,04	50,84
515,404	50,2
515,768	50,42
516,133	50,09
516,497	50,6
516,862	50,87
517,226	50,79
517,59	50,15
517,954	50,85
518,318	50,6
518,682	50,38
519,046	50,29
519,41	50,48
519,774	51,19
520,138	50,56
520,502	50,91
520,866	50,4
521,229	50,77
521,593	50,44
521,957	50,6
522,32	50,06
522,684	50,53
523,047	50,44
523,411	50,84
523,774	50,9
524,137	50
524,5	50,64
524,864	50,82
525,227	51,22
525,59	50,51
525,953	51,49
526,316	50,75
526,679	50,84
527,042	50,59
527,405	50,64
527,767	50,32
528,13	50,48
528,493	50,43
528,856	50,94
529,218	50,79
529,581	50,71
529,943	50,71
530,306	50,9
530,668	50
531,03	50,66
531,393	51,01
531,755	50,4
532,117	50,2
532,479	50,66
532,841	50,44
533,203	50,16
533,565	50,55
533,927	50,45
534,289	50,56
534,651	50,06
535,013	49,84
535,374	50,34
535,736	50,34
536,098	49,74
536,459	50,36
536,821	50,4
537,182	50,19
537,544	50,75
537,905	49,98
538,266	50,82
538,628	50,16
538,989	50,13
539,35	50,15
539,711	50,41
540,072	49,94
540,433	50,18
540,794	50,11
541,155	50,09
541,516	50,16
541,877	50,96
542,238	50,11
542,598	49,84
542,959	50,12
543,32	50,22
543,68	49,91
544,041	49,86
544,401	49,89
544,762	50,1
545,122	49,73
545,482	50,06
545,842	50,3
546,203	49,11
546,563	49,47
546,923	49,53
547,283	49,88
547,643	50,02
548,003	49,79
548,363	49,77
548,723	49,42
549,082	50,05
549,442	49,32
549,802	49,6
550,162	49,56
550,521	49,39
550,881	49,11
551,24	49,19
551,6	49,74
551,959	49,33
552,318	49,59
552,678	49,55
553,037	49,56
553,396	48,92
553,755	48,95
554,114	49,19
554,473	48,6
554,832	48,79
555,191	49,25
555,55	48,88
555,909	48,96
556,268	49,24
556,626	48,87
556,985	48,48
557,344	48,65
557,702	48,6
558,061	48,57
558,419	48,73
558,778	48,88
559,136	48,7
559,494	48,5
559,852	48,16
560,211	48,65
560,569	48,35
560,927	48,48
561,285	48,34
561,643	48,14
562,001	48,25
562,359	48,52
562,717	48,08
563,074	48,16
563,432	48,27
563,79	47,62
564,147	47,74
564,505	47,64
564,863	47,72
565,22	47,47
565,578	47,79
565,935	47,81
566,292	47,63
566,65	47,77
567,007	47,57
567,364	47,78
567,721	47,59
568,078	47,55
568,435	47,39
568,792	47,67
569,149	47,15
569,506	47,43
569,863	46,97
570,219	47,37
570,576	46,93
570,933	47,38
571,289	46,92
571,646	47,19
572,002	47,75
572,359	46,95
572,715	46,41
573,072	47,11
573,428	47,03
573,784	46,89
574,14	46,92
574,496	46,96
574,853	46,87
575,209	46,96
575,565	46,54
575,92	46,78
576,276	46,62
576,632	46,71
576,988	46,25
577,344	46,45
577,699	46,43
578,055	46,4
578,411	46,24
578,766	46,6
579,122	46,73
579,477	45,82
579,832	46,05
580,188	46,22
580,543	45,81
580,898	46,5
581,253	46,2
581,608	46,36
581,963	46,44
582,318	46
582,673	46,38
583,028	45,98
583,383	45,68
583,738	45,69
584,093	45,61
584,447	45,69
584,802	46,18
585,156	46,01
585,511	45,95
585,865	45,88
586,22	45,62
586,574	45,77
586,929	46,14
587,283	46,08
587,637	45,67
587,991	45,95
588,345	45,39
588,699	45,63
589,053	45,34
589,407	45,55
589,761	45,65
590,115	45,31
590,469	45,21
590,823	45,7
591,176	45,82
591,53	45,42
591,883	45,38
592,237	45,37
592,59	45,49
592,944	44,95
593,297	45,44
593,651	44,94
594,004	45,42
594,357	45,26
594,71	45,29
595,063	45,02
595,416	45,14
595,769	44,75
596,122	45,28
596,475	44,71
596,828	45,46
597,181	44,97
597,534	45,01
597,886	44,37
598,239	45,01
598,592	44,74
598,944	44,99
599,297	44,71
599,649	44,66
600,001	45,14
600,354	45,25
600,706	45
601,058	44,5
601,41	44,55
601,763	44,18
602,115	44,57
602,467	45,1
602,819	44,72
603,17	44,23
603,522	44,45
603,874	44,47
604,226	44,93
604,578	44,3
604,929	43,77
605,281	44,62
605,632	44,77
605,984	44,36
606,335	44,19
606,687	44,18
607,038	44,24
607,389	44,44
607,74	44,22
608,092	43,99
608,443	44,21
608,794	44,14
609,145	44,4
609,496	44,66
609,847	44,06
610,197	43,96
610,548	44,08
610,899	44,45
611,25	43,67
611,6	43,95
611,951	44,3
612,301	43,95
612,652	43,71
613,002	44,03
613,353	43,96
613,703	43,82
614,053	43,75
614,404	43,79
614,754	43,9
615,104	43,87
615,454	43,84
615,804	43,83
616,154	43,62
616,504	43,63
616,854	43,83
617,203	43,83
617,553	43,71
617,903	43,83
618,252	43,9
618,602	43,89
618,952	43,56
619,301	43,62
619,65	43,61
620	44,06
620,349	43,71
620,698	43,57
621,048	43,47
621,397	43,57
621,746	43,48
622,095	43,81
622,444	43,98
622,793	43,5
623,142	43,65
623,491	43,27
623,839	43,04
624,188	43,25
624,537	43,03
624,885	43,04
625,234	43,5
625,582	43,1
625,931	42,91
626,279	43,35
626,628	43,42
626,976	43,08
627,324	43,12
627,672	43,03
628,021	43,1
628,369	42,99
628,717	43,23
629,065	42,93
629,413	43,18
629,76	43,1
630,108	42,82
630,456	43,22
630,804	42,7
631,151	43,25
631,499	43,36
631,847	42,81
632,194	43,2
632,542	43,08
632,889	42,53
633,236	43,17
633,584	42,65
633,931	42,9
634,278	42,86
634,625	43,12
634,972	43,11
635,319	43,27
635,666	42,88
636,013	43,18
636,36	43
636,707	43,17
637,053	42,57
637,4	43,02
637,747	42,57
638,093	42,51
638,44	42,66
638,786	42,82
639,133	42,63
639,479	42,51
639,826	42,42
640,172	42
640,518	42,79
640,864	42,48
641,21	42,61
641,556	42,47
641,902	42,43
642,248	42,79
642,594	42,75
642,94	42,2
643,286	42,12
643,632	42,47
643,977	41,93
644,323	42,14
644,668	42,17
645,014	42,22
645,359	42,49
645,705	42,37
646,05	42,15
646,396	42,7
646,741	42,37
647,086	41,81
647,431	42,41
647,776	42,34
648,121	42,11
648,466	41,56
648,811	42,09
649,156	42,11
649,501	41,85
649,846	41,78
650,19	42
650,535	42,05
650,88	42,23
651,224	42,18
651,569	42,09
651,913	41,69
652,257	41,9
652,602	41,97
652,946	42,36
653,29	41,63
653,634	41,97
653,979	42,36
654,323	41,97
654,667	41,95
655,011	42,12
655,354	41,91
655,698	41,89
656,042	42,08
656,386	41,69
656,73	41,66
657,073	42,25
657,417	41,93
657,76	42,32
658,104	42,1
658,447	41,69
658,791	41,62
659,134	41,83
659,477	42,28
659,82	42,57
660,163	41,44
660,506	41,91
660,85	42,1
661,192	41,87
661,535	41,52
661,878	42,16
662,221	41,94
662,564	41,65
662,907	42,29
663,249	42,06
663,592	41,69
663,934	41,75
664,277	41,74
664,619	41,84
664,962	41,76
665,304	42,2
665,646	42,04
665,988	41,88
666,331	41,93
666,673	41,88
667,015	42,03
667,357	41,72
667,699	41,93
668,041	42,11
668,382	41,8
668,724	41,67
669,066	41,72
669,408	41,8
669,749	42,39
670,091	42,2
670,432	42,41
670,774	41,73
671,115	42,2
671,457	42,34
671,798	41,87
672,139	41,85
672,48	42,51
672,821	42,19
673,162	42,03
673,504	42,18
673,844	41,94
674,185	41,95
674,526	42,54
674,867	42,31
675,208	42,13
675,548	42,38
675,889	42,52
676,23	42,5
676,57	42,28
676,911	42,76
677,251	42,7
677,591	42,75
677,932	42,25
678,272	42,31
678,612	42,99
678,952	42,57
679,292	42,59
679,633	42,6
679,972	42,82
680,312	42,94
680,652	43,21
680,992	42,92
681,332	42,54
681,672	43
682,011	43,07
682,351	42,86
682,69	43,35
683,03	43,5
683,369	42,73
683,709	43,22
684,048	43,1
684,387	43,71
684,726	42,99
685,066	43,8
685,405	43,62
685,744	43,35
686,083	43,83
686,422	43,52
686,761	43,41
687,099	44,27
687,438	43,23
687,777	44,21
688,116	43,73
688,454	44,12
688,793	44,09
689,131	43,36
689,47	44,27
689,808	43,56
690,146	43,52
690,485	43,95
690,823	43,82
691,161	43,58
691,499	44,46
691,837	43,87
692,175	43,91
692,513	44,31
692,851	44,34
693,189	44,02
693,527	44,27
693,864	44,09
694,202	44,66
694,54	44,3
694,877	44,38
695,215	43,68
695,552	44,5
695,89	45,07
696,227	44,41
696,564	44,22
696,901	44,33
697,239	44,71
697,576	44,59
697,913	44,73
698,25	44,48
698,587	44,57
698,924	43,99
699,26	44,27
699,597	44,57
699,934	44,07
700,271	44,44
700,607	44,33
700,944	44,47
701,28	44,27
701,617	44,33
701,953	45,02
702,29	44,46
702,626	45,07
702,962	44,62
703,298	45,04
703,634	44,29
703,97	45,04
704,306	44,58
704,642	44,5
704,978	44,38
705,314	45,01
705,65	44,34
705,986	44,09
706,321	43,88
706,657	44,6
706,993	44,58
707,328	44,22
707,664	43,95
707,999	44,86
708,334	44,29
708,67	43,92
709,005	44,53
709,34	44,12
709,675	44,68
710,01	44,47
710,345	44,33
710,68	44,38
711,015	44,37
711,35	44,4
711,685	44,31
712,019	45,15
712,354	44,13
712,689	44,2
713,023	44,72
713,358	44,03
713,692	44,27
714,027	44,67
714,361	44,91
714,695	44,95
715,029	44,34
715,364	44,65
715,698	44,83
716,032	45,21
716,366	44,47
716,7	44,11
717,034	44,92
717,367	44,36
717,701	44,19
718,035	44,47
718,369	44,14
718,702	45,21
719,036	44,56
719,369	45,08
719,703	45,35
720,036	44,45
720,37	44,72
720,703	44,86
721,036	44,8
721,369	43,87
721,702	44,3
722,035	44,83
722,368	44,85
722,701	44,79
723,034	44,28
723,367	45,25
723,7	45,71
724,033	45,24
724,365	44,73
724,698	44,89
725,03	45,19
725,363	44,77
725,695	45,21
726,028	46,12
726,36	44,66
726,692	44,78
727,024	44,9
727,357	45,63
727,689	44,64
728,021	45,35
728,353	45,94
728,685	46,07
729,017	45,58
729,348	45,85
729,68	46,09
730,012	46,02
730,344	46,5
730,675	44,53
731,007	45,41
731,338	46,61
731,67	46,43
732,001	45,97
732,332	45,33
732,664	45,48
732,995	45,6
733,326	46,09
733,657	46,26
733,988	46,19
734,319	46,12
734,65	46,37
734,981	47,29
735,312	46,11
735,642	46,45
735,973	46,27
736,304	46,73
736,634	46,36
736,965	47,66
737,295	47,22
737,626	46,72
737,956	46,96
738,286	46,23
738,617	47,24
738,947	47,01
739,277	47,81
739,607	46,9
739,937	46,94
740,267	47,43
740,597	47,24
740,927	47,65
741,256	47,53
741,586	47,37
741,916	48,12
742,246	47,1
742,575	46,97
742,905	48
743,234	48,86
743,563	47,02
743,893	46,93
744,222	48,09
744,551	48,89
744,88	48,82
745,21	48,2
745,539	47,85
745,868	48,36
746,197	47,65
746,525	48,04
746,854	48,02
747,183	47,64
747,512	48,55
747,84	49,04
748,169	48,15
748,498	48,54
748,826	48,65
749,154	49,05
749,483	48,89
749,811	48,89
750,139	48,4
750,468	49,67
750,796	48,08
751,124	48,89
751,452	49,53
751,78	48,71
752,108	48,76
752,436	49,89
752,763	48,41
753,091	48,94
753,419	48,04
753,747	49,83
754,074	49,27
754,402	49,5
754,729	50,05
755,057	49,04
755,384	49,06
755,711	49,11
756,038	48,95
756,366	50,25
756,693	49,55
757,02	48,57
757,347	49,08
757,674	49,24
758,001	48,77
758,327	49,37
758,654	50,2
758,981	48,92
759,308	49,54
759,634	48,97
759,961	50,63
760,287	50,16
760,614	48,86
760,94	49,33
761,266	50,06
761,593	48,83
761,919	48,21
762,245	50,46
762,571	49,12
762,897	50,04
763,223	50,97
763,549	50,15
763,875	49,56
764,201	49,52
764,527	50,43
764,852	48,17
765,178	50,16
765,503	49,16
765,829	51,38
766,154	49,14
766,48	50,1
766,805	50,67
767,13	50,13
767,456	49,21
767,781	50,51
768,106	49,11
768,431	49,42
768,756	49,06
769,081	51,45
769,406	49,52
769,731	49,64
770,056	50,56
770,38	50,14
770,705	50,58
771,03	50,16
771,354	50,31
771,679	51,46
772,003	50,97
772,327	49,6
772,652	50,69
772,976	50,51
773,3	50,2
773,624	49,36
773,948	50,49
774,272	49,53
774,596	51,4
774,92	49,87
775,244	50,49
775,568	49,96
775,892	49,97
776,215	50,9
776,539	49,59
776,863	50,5
777,186	50,53
777,51	50,68
777,833	50,29
778,156	50,63
778,48	51,08
778,803	51,16
779,126	49,77
779,449	50,91
779,772	50,93
