# Supplementary material for: Complementary hybrid electrodes for high contrast electrochromic devices with fast response
Source: Nat Commun. 2019 Oct 25;10:4874. doi: 10.1038/s41467-019-12617-4 (PMC6814761; doi:10.1038/s41467-019-12617-4)
Supplement: Supplementary file 3 — Source Data [file 41467_2019_12617_MOESM3_ESM.zip › Fig4-coloured-0.75V.txt]

379,861	-102,49
380,243	24,35
380,625	1,65
381,007	19,42
381,389	38
381,771	-2,42
382,153	11,25
382,534	15,25
382,916	-7,72
383,298	7,53
383,679	-27,98
384,061	5,99
384,443	26,59
384,824	-7,61
385,206	42,17
385,587	12,96
385,968	18,61
386,35	15,58
386,731	2,7
387,112	15,24
387,493	-26,71
387,875	5,35
388,256	20,45
388,637	12,89
389,018	26,82
389,399	36,88
389,779	-0,68
390,16	9,87
390,541	19,35
390,922	30,57
391,303	24,25
391,683	13,05
392,064	4,3
392,444	10,54
392,825	16,51
393,205	4,75
393,586	9,11
393,966	-14,49
394,347	-14,75
394,727	5,67
395,107	-1,53
395,487	23,68
395,867	3,26
396,248	25,94
396,628	14,55
397,008	11,41
397,388	18,12
397,768	23,99
398,147	17,75
398,527	16,34
398,907	13,05
399,287	9,15
399,666	13,73
400,046	16,42
400,426	-1,86
400,805	2,56
401,185	11,88
401,564	16,37
401,943	21,07
402,323	7,38
402,702	17,22
403,081	11,78
403,461	10,06
403,84	3,76
404,219	-4,91
404,598	7,27
404,977	7,67
405,356	16,89
405,735	4,75
406,114	7,87
406,492	13,52
406,871	7,39
407,25	10,77
407,629	5,51
408,007	13,27
408,386	9,03
408,764	14,97
409,143	13,23
409,521	7,61
409,9	10,31
410,278	14,49
410,656	14,73
411,035	18,39
411,413	9,08
411,791	-0,11
412,169	10,44
412,547	6,91
412,925	15,05
413,303	17,88
413,681	9,94
414,059	15,39
414,437	10,33
414,815	13,59
415,192	14,78
415,57	13,02
415,948	9,39
416,325	10,49
416,703	9,92
417,08	14,99
417,458	15,94
417,835	12,13
418,212	11,59
418,59	13,92
418,967	7,99
419,344	11,56
419,721	5,55
420,098	13,94
420,475	13,26
420,853	11,47
421,229	10,96
421,606	15,25
421,983	11,32
422,36	14,64
422,737	14,43
423,114	13,31
423,49	12,01
423,867	12,1
424,243	18,45
424,62	11,14
424,997	19,45
425,373	13,81
425,749	13,14
426,126	11,71
426,502	12,31
426,878	11,95
427,254	15,05
427,631	15,34
428,007	13,47
428,383	18,49
428,759	17,04
429,135	17,5
429,511	14,44
429,886	17,47
430,262	15,92
430,638	15,05
431,014	13,47
431,389	11,52
431,765	13,83
432,141	15,22
432,516	20,09
432,892	17,44
433,267	15,69
433,642	16,72
434,018	16,21
434,393	18,31
434,768	18,01
435,144	17,19
435,519	18,49
435,894	17,46
436,269	17,13
436,644	16,95
437,019	17,47
437,394	18,1
437,769	18,62
438,143	17,89
438,518	16,59
438,893	18,73
439,267	17,82
439,642	19,22
440,017	21,41
440,391	18,47
440,766	21,51
441,14	20,33
441,514	20,55
441,889	20,28
442,263	19,74
442,637	21,63
443,011	22,96
443,386	22,18
443,76	23,54
444,134	21,94
444,508	21,86
444,882	25,5
445,255	21,64
445,629	25,5
446,003	25,94
446,377	23,72
446,751	24,87
447,124	24,4
447,498	24,78
447,871	26,3
448,245	24,2
448,618	25,91
448,992	26,57
449,365	24,09
449,738	26,24
450,112	28,73
450,485	28,41
450,858	25,76
451,231	28,54
451,604	26,95
451,977	27,7
452,35	27,2
452,723	29,46
453,096	29,29
453,469	27,65
453,841	29,31
454,214	29,35
454,587	30,19
454,959	30,65
455,332	30,92
455,705	30,74
456,077	30,6
456,449	29,87
456,822	31,56
457,194	31,96
457,566	32,11
457,939	30,71
458,311	31,42
458,683	32,21
459,055	31,46
459,427	33,02
459,799	33,4
460,171	33,08
460,543	34,05
460,915	31,71
461,287	34
461,658	34,85
462,03	32,1
462,402	35,17
462,773	35,71
463,145	36,24
463,516	34,67
463,888	34,37
464,259	35,2
464,631	35,08
465,002	36,54
465,373	34,76
465,744	36,38
466,116	36,34
466,487	36,29
466,858	35,93
467,229	35,72
467,6	35,96
467,971	34,87
468,341	36,1
468,712	38,23
469,083	38,21
469,454	38,55
469,824	38,29
470,195	38,06
470,566	38,2
470,936	39,81
471,307	40,23
471,677	39,03
472,047	38,58
472,418	39,01
472,788	40,9
473,158	39,17
473,528	40
473,899	40,38
474,269	40,28
474,639	39,12
475,009	40,31
475,379	40,4
475,748	39,68
476,118	41,23
476,488	41,99
476,858	40,83
477,227	40,23
477,597	41,49
477,967	41,94
478,336	41,51
478,706	41,79
479,075	41,82
479,445	42,65
479,814	41,9
480,183	41,06
480,552	43,3
480,922	42,78
481,291	42,49
481,66	42,46
482,029	42,18
482,398	42,89
482,767	44,87
483,136	42,95
483,505	43,11
483,873	43
484,242	44,1
484,611	43,85
484,979	44,26
485,348	43,77
485,717	43,23
486,085	43,84
486,454	43,4
486,822	43,2
487,19	44,25
487,559	44,33
487,927	44,91
488,295	44,09
488,663	44,04
489,031	44,13
489,399	44,01
489,767	45,17
490,135	45,45
490,503	44,86
490,871	44,65
491,239	44,49
491,607	44,43
491,974	45,71
492,342	44,65
492,71	45,84
493,077	46,17
493,445	45,24
493,812	45,05
494,18	45
494,547	46,31
494,914	45,21
495,282	45,95
495,649	45,31
496,016	45,94
496,383	44,82
496,75	46,13
497,117	44,98
497,484	45
497,851	46,02
498,218	45,39
498,585	45,78
498,951	45,56
499,318	44,8
499,685	45,94
500,051	45,96
500,418	45,34
500,784	46,2
501,151	45,88
501,517	46,63
501,884	45,88
502,25	46,1
502,616	46,68
502,983	46,28
503,349	46,58
503,715	46,49
504,081	45,52
504,447	46,37
504,813	46,19
505,179	45,89
505,545	45,8
505,91	46,03
506,276	45,77
506,642	45,51
507,008	46,02
507,373	45,14
507,739	46,15
508,104	45,43
508,47	45,74
508,835	46,16
509,201	45,73
509,566	44,92
509,931	46,56
510,296	45,62
510,661	46,21
511,027	45,5
511,392	45,28
511,757	45,84
512,122	45,82
512,487	45,43
512,851	46,65
513,216	45,58
513,581	45,15
513,946	44,76
514,31	45,41
514,675	44,87
515,04	45,77
515,404	45,11
515,768	45,43
516,133	45,19
516,497	44,95
516,862	44,99
517,226	44,77
517,59	45,27
517,954	45,37
518,318	44,9
518,682	44,35
519,046	44,98
519,41	44,81
519,774	44,73
520,138	45,18
520,502	44,78
520,866	44,79
521,229	45,31
521,593	45,1
521,957	45,09
522,32	44,07
522,684	45,07
523,047	43,98
523,411	44,39
523,774	44,29
524,137	44,4
524,5	43,83
524,864	44,16
525,227	44,28
525,59	44,4
525,953	44,81
526,316	44,36
526,679	43,94
527,042	43,35
527,405	43,43
527,767	43,8
528,13	44,16
528,493	43,51
528,856	44
529,218	44,04
529,581	42,72
529,943	43,96
530,306	42,9
530,668	42,93
531,03	42,6
531,393	43,06
531,755	42,91
532,117	43,13
532,479	42,73
532,841	42,28
533,203	42,45
533,565	42,96
533,927	42,63
534,289	42,83
534,651	42,26
535,013	42,54
535,374	42,18
535,736	42,31
536,098	42,06
536,459	42,4
536,821	41,74
537,182	41,93
537,544	42,47
537,905	41,81
538,266	41,9
538,628	41,33
538,989	42,03
539,35	41,17
539,711	41,95
540,072	40,96
540,433	41,38
540,794	41,14
541,155	41,21
541,516	41,2
541,877	41,14
542,238	40,78
542,598	41,24
542,959	41,01
543,32	40,8
543,68	40,49
544,041	40,29
544,401	40,51
544,762	40,92
545,122	39,78
545,482	40,32
545,842	40,01
546,203	40,11
546,563	39,67
546,923	39,48
547,283	40,03
547,643	39,73
548,003	39,25
548,363	39,41
548,723	39,18
549,082	39,18
549,442	39,46
549,802	38,65
550,162	38,8
550,521	38,91
550,881	38,66
551,24	38,51
551,6	38,81
551,959	38,65
552,318	38,56
552,678	38,01
553,037	38,12
553,396	37,97
553,755	37,92
554,114	38,1
554,473	37,6
554,832	38,15
555,191	37,72
555,55	37,45
555,909	37,32
556,268	37,08
556,626	37,25
556,985	37,22
557,344	36,51
557,702	37,02
558,061	36,92
558,419	36,83
558,778	36,8
559,136	36,41
559,494	36,17
559,852	36,07
560,211	36,44
560,569	36,21
560,927	36,15
561,285	36,37
561,643	35,94
562,001	35,57
562,359	35,72
562,717	35,46
563,074	35,38
563,432	35,54
563,79	35,11
564,147	35,46
564,505	34,83
564,863	34,99
565,22	34,93
565,578	34,3
565,935	34,57
566,292	34,57
566,65	34,38
567,007	34,41
567,364	34,08
567,721	34,49
568,078	34,21
568,435	34,26
568,792	34,07
569,149	34,17
569,506	33,77
569,863	33,69
570,219	33,36
570,576	33,29
570,933	33,69
571,289	33,44
571,646	33,58
572,002	33,31
572,359	33,33
572,715	32,83
573,072	33,33
573,428	33,41
573,784	33,16
574,14	32,89
574,496	32,78
574,853	32,85
575,209	33,01
575,565	33,03
575,92	32,52
576,276	32,46
576,632	32,9
576,988	32,5
577,344	32,49
577,699	32,47
578,055	32,37
578,411	32,26
578,766	32,39
579,122	32,46
579,477	31,92
579,832	31,85
580,188	32,33
580,543	31,7
580,898	32,44
581,253	31,65
581,608	31,76
581,963	32,13
582,318	32,09
582,673	31,58
583,028	31,59
583,383	31,95
583,738	31,65
584,093	31,66
584,447	31,77
584,802	31,71
585,156	31,42
585,511	31,96
585,865	31,3
586,22	31,75
586,574	31,66
586,929	31,7
587,283	31,67
587,637	31,6
587,991	31,64
588,345	31,64
588,699	31,72
589,053	31,19
589,407	31,06
589,761	31,57
590,115	31,65
590,469	31,03
590,823	31,33
591,176	31,58
591,53	31,31
591,883	31,16
592,237	31,18
592,59	31,1
592,944	31,28
593,297	31,26
593,651	31,18
594,004	31,05
594,357	31,06
594,71	31,3
595,063	31,31
595,416	31,09
595,769	31,06
596,122	31,53
596,475	30,56
596,828	30,93
597,181	30,61
597,534	31,06
597,886	30,6
598,239	31,17
598,592	30,91
598,944	31,42
599,297	30,68
599,649	30,98
600,001	31,1
600,354	31,24
600,706	30,82
601,058	30,52
601,41	30,8
601,763	30,59
602,115	30,57
602,467	31,09
602,819	30,93
603,17	30,97
603,522	30,66
603,874	30,62
604,226	30,9
604,578	30,36
604,929	30,45
605,281	30,69
605,632	30,85
605,984	30,79
606,335	31,01
606,687	30,89
607,038	30,52
607,389	31,02
607,74	30,81
608,092	30,75
608,443	31,01
608,794	30,44
609,145	30,71
609,496	30,97
609,847	30,98
610,197	30,66
610,548	30,8
610,899	31,2
611,25	30,54
611,6	30,73
611,951	30,78
612,301	30,76
612,652	30,5
613,002	31,01
613,353	30,79
613,703	30,86
614,053	31,01
614,404	30,76
614,754	31,1
615,104	30,85
615,454	30,87
615,804	31,02
616,154	31,13
616,504	30,61
616,854	31,27
617,203	30,67
617,553	30,96
617,903	30,93
618,252	30,93
618,602	31,08
618,952	30,92
619,301	31,03
619,65	31,16
620	31,18
620,349	30,93
620,698	30,73
621,048	31,14
621,397	31,05
621,746	31,04
622,095	31,41
622,444	31,63
622,793	31,29
623,142	31,41
623,491	31,37
623,839	31,2
624,188	31,33
624,537	30,78
624,885	30,92
625,234	31,09
625,582	30,85
625,931	30,95
626,279	30,96
626,628	31,05
626,976	31,52
627,324	30,99
627,672	31,31
628,021	31,05
628,369	31,27
628,717	31,4
629,065	31,06
629,413	31,45
629,76	31,25
630,108	30,98
630,456	30,97
630,804	31,21
631,151	31,73
631,499	31,34
631,847	31,33
632,194	31,42
632,542	31,26
632,889	31,23
633,236	31,42
633,584	31,25
633,931	31,31
634,278	31,11
634,625	31,29
634,972	31,26
635,319	31,32
635,666	31,36
636,013	31,46
636,36	31,73
636,707	31,34
637,053	31,13
637,4	31,51
637,747	30,94
638,093	31,12
638,44	31,53
638,786	31,65
639,133	31,12
639,479	30,97
639,826	31,33
640,172	31,22
640,518	31,2
640,864	31,38
641,21	31,32
641,556	31,01
641,902	31,36
642,248	31,17
642,594	31,28
642,94	31,11
643,286	31,33
643,632	31,01
643,977	31,13
644,323	31,33
644,668	31,08
645,014	31,27
645,359	31
645,705	31,25
646,05	30,94
646,396	31,3
646,741	31,22
647,086	30,88
647,431	31,24
647,776	30,59
648,121	30,82
648,466	30,89
648,811	31,37
649,156	31,1
649,501	31,16
649,846	31,13
650,19	31,12
650,535	31,05
650,88	31,09
651,224	31,01
651,569	31,44
651,913	30,97
652,257	31,62
652,602	31,23
652,946	31,09
653,29	31,32
653,634	31,29
653,979	31,58
654,323	31,29
654,667	31,06
655,011	31,44
655,354	31,38
655,698	31,22
656,042	31,74
656,386	31,34
656,73	31,28
657,073	31,64
657,417	31,74
657,76	31,67
658,104	31,69
658,447	31,56
658,791	31,51
659,134	31,61
659,477	31,44
659,82	31,66
660,163	31,37
660,506	31,33
660,85	31,59
661,192	31,71
661,535	31,62
661,878	31,74
662,221	31,76
662,564	31,71
662,907	32,14
663,249	31,74
663,592	31,88
663,934	31,93
664,277	32,12
664,619	31,75
664,962	31,69
665,304	31,9
665,646	31,68
665,988	31,89
666,331	31,67
666,673	32
667,015	32,14
667,357	32,24
667,699	32,26
668,041	32,47
668,382	32,27
668,724	32,05
669,066	32,28
669,408	32,26
669,749	32,55
670,091	32,47
670,432	32,61
670,774	31,72
671,115	32,6
671,457	32,94
671,798	32,69
672,139	32,49
672,48	32,89
672,821	32,92
673,162	33,07
673,504	33,31
673,844	33,18
674,185	33,12
674,526	33
674,867	32,73
675,208	33,29
675,548	33,55
675,889	33,71
676,23	33,87
676,57	33,91
676,911	33,65
677,251	34,29
677,591	34,28
677,932	34,02
678,272	34,07
678,612	34,26
678,952	34,86
679,292	34,27
679,633	34,29
679,972	34,88
680,312	34,58
680,652	35,09
680,992	34,51
681,332	34,95
681,672	35,08
682,011	35,35
682,351	35,31
682,69	35,51
683,03	35,86
683,369	35,67
683,709	35,62
684,048	35,75
684,387	36,22
684,726	35,95
685,066	35,53
685,405	35,75
685,744	35,86
686,083	36,54
686,422	36,38
686,761	36,03
687,099	36,62
687,438	36,38
687,777	37,09
688,116	36,5
688,454	36,85
688,793	37,04
689,131	37,06
689,47	36,96
689,808	36,75
690,146	37,1
690,485	37,16
690,823	37,18
691,161	37,2
691,499	37,71
691,837	37,59
692,175	37,44
692,513	37,6
692,851	37,11
693,189	37,81
693,527	38,05
693,864	37,96
694,202	37,89
694,54	37,92
694,877	38
695,215	37,63
695,552	37,76
695,89	38,66
696,227	38,19
696,564	38,29
696,901	38,16
697,239	38,57
697,576	38,01
697,913	38,58
698,25	38,28
698,587	38,31
698,924	37,87
699,26	38,49
699,597	38,37
699,934	37,95
700,271	38,71
700,607	38,05
700,944	37,81
701,28	38,46
701,617	38,04
701,953	38,55
702,29	38,65
702,626	38,49
702,962	38,17
703,298	38,16
703,634	38,25
703,97	38,57
704,306	37,87
704,642	37,94
704,978	38,17
705,314	38,36
705,65	38,68
705,986	37,86
706,321	38,31
706,657	38,18
706,993	38,39
707,328	37,77
707,664	38
707,999	37,77
708,334	38,29
708,67	37,99
709,005	38,21
709,34	37,7
709,675	38,01
710,01	38,01
710,345	38,13
710,68	38,08
711,015	37,88
711,35	38
711,685	37,94
712,019	38,76
712,354	38,42
712,689	38,76
713,023	38,23
713,358	37,43
713,692	37,99
714,027	37,69
714,361	37,88
714,695	38,39
715,029	38,05
715,364	38,1
715,698	37,62
716,032	38,41
716,366	38,33
716,7	37,91
717,034	38,18
717,367	38,36
717,701	38,12
718,035	37,99
718,369	38,66
718,702	38,23
719,036	38,4
719,369	38,77
719,703	38,53
720,036	38,6
720,37	38,77
720,703	38,5
721,036	38,6
721,369	38,03
721,702	39,02
722,035	38,97
722,368	38,88
722,701	39,23
723,034	38,81
723,367	39,6
723,7	39,59
724,033	39,59
724,365	39,24
724,698	39,5
725,03	39,19
725,363	39,52
725,695	39,79
726,028	40,2
726,36	39,36
726,692	39,92
727,024	39,6
727,357	39,82
727,689	40,18
728,021	39,91
728,353	40,41
728,685	40,56
729,017	40,55
729,348	40,38
729,68	40,41
730,012	41,02
730,344	41,5
730,675	40,84
731,007	41,69
731,338	42,15
731,67	41,92
732,001	41,2
732,332	41,84
732,664	41,97
732,995	41,83
733,326	42,19
733,657	42,3
733,988	42,27
734,319	42,67
734,65	42,44
734,981	43,08
735,312	43,25
735,642	43,67
735,973	43,13
736,304	42,72
736,634	43,13
736,965	43,27
737,295	44,08
737,626	43,62
737,956	43,42
738,286	43,41
738,617	44,34
738,947	43,42
739,277	43,63
739,607	44,84
739,937	44,48
740,267	44,43
740,597	44,32
740,927	44,31
741,256	44,23
741,586	44,41
741,916	44,05
742,246	44,57
742,575	44,82
742,905	45,7
743,234	46,02
743,563	45,55
743,893	44,47
744,222	45,35
744,551	45,64
744,88	45,98
745,21	45,38
745,539	45,45
745,868	46,57
746,197	45,12
746,525	45,21
746,854	46,44
747,183	44,49
747,512	45,9
747,84	47,15
748,169	46,11
748,498	46,71
748,826	46,6
749,154	47,26
749,483	47,28
749,811	47,53
750,139	46,81
750,468	47,74
750,796	46,42
751,124	47,09
751,452	47,61
751,78	46,87
752,108	46,78
752,436	47,69
752,763	47,11
753,091	48,52
753,419	47,16
753,747	47,81
754,074	47,75
754,402	47,22
754,729	47,74
755,057	47,53
755,384	48,32
755,711	48,44
756,038	48,89
756,366	48,74
756,693	48,32
757,02	47,08
757,347	48,53
757,674	47,9
758,001	48,99
758,327	48,46
758,654	49,04
758,981	48,66
759,308	48,45
759,634	48,65
759,961	49,37
760,287	48,95
760,614	48,65
760,94	48,3
761,266	48,87
761,593	47,08
761,919	47,67
762,245	50,19
762,571	48,4
762,897	49,39
763,223	49,65
763,549	48,44
763,875	49,53
764,201	48,41
764,527	49,81
764,852	48,74
765,178	50,31
765,503	49,83
765,829	50,02
766,154	48,83
766,48	49,99
766,805	50,36
767,13	50,5
767,456	49,22
767,781	49,7
768,106	49,1
768,431	47,28
768,756	50,92
769,081	50,33
769,406	50,22
769,731	47,34
770,056	51,08
770,38	49,4
770,705	52,23
771,03	48,88
771,354	50,89
771,679	49,64
772,003	50,37
772,327	49,52
772,652	50,47
772,976	49,49
773,3	49,8
773,624	49,33
773,948	51,08
774,272	49,02
774,596	50,92
774,92	50,66
775,244	50,6
775,568	49,27
775,892	51
776,215	50,02
776,539	50,03
776,863	51,13
777,186	51,42
777,51	49,99
777,833	51,01
778,156	50,53
778,48	50,32
778,803	49,75
779,126	48,92
779,449	50,81
779,772	50,28
