# Supplementary material for: Complementary hybrid electrodes for high contrast electrochromic devices with fast response
Source: Nat Commun. 2019 Oct 25;10:4874. doi: 10.1038/s41467-019-12617-4 (PMC6814761; doi:10.1038/s41467-019-12617-4)
Supplement: Supplementary file 3 — Source Data [file 41467_2019_12617_MOESM3_ESM.zip › Fig4-coloured-1.25V.txt]

379,861	-116,25
380,243	30,65
380,625	-20,42
381,007	-12,01
381,389	-19,29
381,771	-65,97
382,153	-29,26
382,534	-0,3
382,916	-40,99
383,298	13,02
383,679	-26,23
384,061	6,72
384,443	19,42
384,824	-13,27
385,206	18,02
385,587	3,31
385,968	7,7
386,35	-12,79
386,731	8,78
387,112	1,07
387,493	-25,07
387,875	-28,92
388,256	-9,18
388,637	-1,19
389,018	24,51
389,399	27,93
389,779	-11,88
390,16	5,54
390,541	5,5
390,922	2,47
391,303	19,78
391,683	-3,27
392,064	-14,31
392,444	18,85
392,825	9,7
393,205	-2,88
393,586	-10,26
393,966	-24,86
394,347	-9,69
394,727	8,87
395,107	-17,21
395,487	13,68
395,867	-8,29
396,248	10,92
396,628	5,33
397,008	4,55
397,388	4,4
397,768	15,99
398,147	10,18
398,527	6,9
398,907	7,94
399,287	-10,22
399,666	5,98
400,046	1,06
400,426	-11,44
400,805	-9,44
401,185	9,02
401,564	11,66
401,943	5,44
402,323	4
402,702	9,61
403,081	6,15
403,461	-0,42
403,84	-0,89
404,219	-14,67
404,598	0,91
404,977	0,13
405,356	8,31
405,735	-4,95
406,114	4,03
406,492	1,53
406,871	-2,63
407,25	-3,95
407,629	-3,91
408,007	9,52
408,386	0,21
408,764	5,81
409,143	5,95
409,521	-0,89
409,9	-3,73
410,278	2,15
410,656	1,26
411,035	7,7
411,413	1,56
411,791	-9,08
412,169	7,05
412,547	0,86
412,925	5,19
413,303	3,72
413,681	1,96
414,059	5,12
414,437	-1,4
414,815	-0,74
415,192	3
415,57	3,45
415,948	-0,31
416,325	-0,36
416,703	-5,45
417,08	1,8
417,458	2,24
417,835	4,66
418,212	1,91
418,59	1,5
418,967	-3,2
419,344	0,07
419,721	-2,19
420,098	-0,99
420,475	2,86
420,853	1,92
421,229	0,82
421,606	0,98
421,983	2,74
422,36	-0,65
422,737	1,14
423,114	0,54
423,49	0,59
423,867	-0,83
424,243	4,76
424,62	-2,48
424,997	7,04
425,373	0,83
425,749	1,16
426,126	0,06
426,502	3,06
426,878	-0,84
427,254	3,83
427,631	2,92
428,007	-0,34
428,383	6,36
428,759	2,21
429,135	6,21
429,511	1,48
429,886	5,8
430,262	1,77
430,638	-0,6
431,014	0,75
431,389	-2,85
431,765	-1
432,141	0,16
432,516	4,81
432,892	1,18
433,267	1,11
433,642	0,36
434,018	-0,09
434,393	2,02
434,768	3,02
435,144	3,43
435,519	0,18
435,894	1,81
436,269	0,28
436,644	-1,53
437,019	2,52
437,394	-1,79
437,769	1,06
438,143	2,8
438,518	0,5
438,893	1,13
439,267	-0,65
439,642	0,87
440,017	2,6
440,391	0,07
440,766	0,99
441,14	2,56
441,514	0,01
441,889	0,51
442,263	0,29
442,637	3,73
443,011	0,78
443,386	2,03
443,76	0,64
444,134	2,67
444,508	1,47
444,882	3,79
445,255	2,36
445,629	4,9
446,003	3,21
446,377	1,96
446,751	3,66
447,124	4,2
447,498	3,7
447,871	2,42
448,245	2,1
448,618	3,13
448,992	4,03
449,365	2,25
449,738	4,29
450,112	4,75
450,485	3,26
450,858	3,05
451,231	6,3
451,604	3,75
451,977	3,04
452,35	4,05
452,723	4,22
453,096	6,03
453,469	4,41
453,841	6,25
454,214	5,25
454,587	6,36
454,959	5,35
455,332	6,64
455,705	5,75
456,077	6,09
456,449	5,77
456,822	7
457,194	6,36
457,566	4,87
457,939	7,68
458,311	5,38
458,683	5,15
459,055	4,76
459,427	7,02
459,799	6,42
460,171	6,7
460,543	7,65
460,915	4,87
461,287	7,83
461,658	8,41
462,03	7,89
462,402	8,42
462,773	8,92
463,145	9,28
463,516	7,83
463,888	9,03
464,259	8,52
464,631	8,64
465,002	8,21
465,373	9,06
465,744	11,15
466,116	8,7
466,487	9,38
466,858	9,14
467,229	8,65
467,6	9,88
467,971	8,25
468,341	10,07
468,712	11,04
469,083	10,39
469,454	11,46
469,824	10,04
470,195	11,93
470,566	11,29
470,936	12,58
471,307	12,05
471,677	12,33
472,047	10,76
472,418	11,45
472,788	12,45
473,158	12,14
473,528	11,46
473,899	12,25
474,269	13,78
474,639	12,06
475,009	13,04
475,379	13,9
475,748	13,79
476,118	13,56
476,488	14,03
476,858	13,44
477,227	13,29
477,597	13,35
477,967	13,61
478,336	13,9
478,706	14,16
479,075	13,81
479,445	13,94
479,814	14,75
480,183	14,04
480,552	14,95
480,922	14,9
481,291	14,5
481,66	15,04
482,029	14,34
482,398	14,54
482,767	16,31
483,136	15,12
483,505	15,87
483,873	15,28
484,242	15,55
484,611	16,29
484,979	15,77
485,348	16,07
485,717	16,16
486,085	15,87
486,454	16,33
486,822	15,77
487,19	15,7
487,559	16,3
487,927	18
488,295	16,16
488,663	16,18
489,031	16,11
489,399	15,84
489,767	16,69
490,135	17,14
490,503	16,39
490,871	16,02
491,239	16,87
491,607	16,44
491,974	17,41
492,342	16,91
492,71	17,59
493,077	16,72
493,445	16,95
493,812	17,1
494,18	16,55
494,547	17,04
494,914	15,87
495,282	17,49
495,649	16,49
496,016	17,44
496,383	16,37
496,75	16,55
497,117	16,2
497,484	16,37
497,851	15,96
498,218	16,56
498,585	16,05
498,951	16,88
499,318	16,08
499,685	16,47
500,051	16,73
500,418	16,17
500,784	16,55
501,151	15,66
501,517	16,59
501,884	16
502,25	16,7
502,616	16,57
502,983	15,92
503,349	16,54
503,715	15,75
504,081	15,46
504,447	16,28
504,813	15,99
505,179	15,67
505,545	15,78
505,91	15,8
506,276	15,54
506,642	15,69
507,008	15,93
507,373	15,65
507,739	15,53
508,104	15,07
508,47	15,2
508,835	14,94
509,201	15,03
509,566	15,15
509,931	14,6
510,296	14,93
510,661	14,6
511,027	14,83
511,392	14,28
511,757	14,27
512,122	14,58
512,487	13,94
512,851	14,35
513,216	14,28
513,581	13,85
513,946	14,12
514,31	13,73
514,675	13,39
515,04	13,72
515,404	13,47
515,768	13,23
516,133	13,17
516,497	12,86
516,862	12,76
517,226	13,02
517,59	13,13
517,954	12,55
518,318	12,68
518,682	12,23
519,046	12,48
519,41	12,51
519,774	12,27
520,138	12,35
520,502	12,22
520,866	11,87
521,229	12,04
521,593	11,9
521,957	11,9
522,32	11,81
522,684	11,3
523,047	11,56
523,411	11,53
523,774	11,13
524,137	10,72
524,5	11,16
524,864	11,06
525,227	10,95
525,59	10,63
525,953	10,73
526,316	10,41
526,679	10,33
527,042	9,78
527,405	10,04
527,767	10,04
528,13	10,4
528,493	10,04
528,856	10,38
529,218	9,62
529,581	9,64
529,943	9,78
530,306	9,17
530,668	9,44
531,03	9,18
531,393	9,41
531,755	9,02
532,117	9,33
532,479	8,77
532,841	8,5
533,203	8,65
533,565	8,92
533,927	8,4
534,289	8,27
534,651	8,35
535,013	8,25
535,374	8,1
535,736	8,18
536,098	8,31
536,459	7,72
536,821	7,8
537,182	7,76
537,544	8,24
537,905	7,84
538,266	7,36
538,628	7,4
538,989	7,45
539,35	7,36
539,711	7,31
540,072	6,94
540,433	7,04
540,794	6,85
541,155	7,05
541,516	6,75
541,877	6,97
542,238	6,24
542,598	6,3
542,959	6,75
543,32	6,41
543,68	6,1
544,041	6,34
544,401	6,08
544,762	6,18
545,122	5,95
545,482	6,28
545,842	5,99
546,203	5,71
546,563	5,66
546,923	5,69
547,283	5,62
547,643	5,53
548,003	5,21
548,363	5,5
548,723	5,1
549,082	5,37
549,442	5,11
549,802	4,83
550,162	5,06
550,521	4,87
550,881	4,76
551,24	4,64
551,6	4,69
551,959	4,74
552,318	4,75
552,678	4,29
553,037	4,41
553,396	4,59
553,755	4,35
554,114	4,31
554,473	4,21
554,832	4,1
555,191	4,27
555,55	3,7
555,909	4,02
556,268	3,97
556,626	3,81
556,985	4,02
557,344	3,83
557,702	3,84
558,061	3,95
558,419	3,78
558,778	3,55
559,136	3,51
559,494	3,46
559,852	3,48
560,211	3,45
560,569	3,39
560,927	3,31
561,285	3,2
561,643	3,2
562,001	3,14
562,359	2,95
562,717	3,24
563,074	2,82
563,432	2,97
563,79	2,81
564,147	2,98
564,505	2,62
564,863	2,73
565,22	2,63
565,578	2,71
565,935	2,84
566,292	2,5
566,65	2,35
567,007	2,53
567,364	2,7
567,721	2,61
568,078	2,58
568,435	2,69
568,792	2,64
569,149	2,59
569,506	2,43
569,863	2,4
570,219	2,35
570,576	2,53
570,933	2,44
571,289	2,37
571,646	2,37
572,002	2,46
572,359	2,18
572,715	2,08
573,072	2,2
573,428	2,14
573,784	2,17
574,14	2,33
574,496	2,07
574,853	2,3
575,209	2,11
575,565	2,15
575,92	2,32
576,276	2,14
576,632	2
576,988	2,14
577,344	2,08
577,699	2,05
578,055	2,15
578,411	2,01
578,766	2,13
579,122	2,06
579,477	2,17
579,832	1,84
580,188	2,03
580,543	1,86
580,898	1,95
581,253	2,1
581,608	2,2
581,963	2
582,318	2,03
582,673	2,01
583,028	1,63
583,383	1,83
583,738	1,73
584,093	1,95
584,447	2,02
584,802	1,94
585,156	1,87
585,511	2,03
585,865	1,92
586,22	2,07
586,574	1,81
586,929	2,06
587,283	1,9
587,637	1,91
587,991	1,94
588,345	1,71
588,699	2,02
589,053	1,95
589,407	1,97
589,761	1,89
590,115	1,98
590,469	1,91
590,823	1,96
591,176	2,08
591,53	1,89
591,883	2,03
592,237	2,03
592,59	1,89
592,944	1,97
593,297	1,82
593,651	1,81
594,004	1,82
594,357	1,97
594,71	1,97
595,063	1,92
595,416	1,95
595,769	1,84
596,122	2,01
596,475	1,8
596,828	1,89
597,181	1,83
597,534	1,86
597,886	1,92
598,239	2,08
598,592	1,89
598,944	1,86
599,297	1,87
599,649	1,79
600,001	1,95
600,354	1,96
600,706	1,85
601,058	1,66
601,41	1,97
601,763	1,91
602,115	1,84
602,467	1,95
602,819	1,81
603,17	1,93
603,522	1,96
603,874	1,85
604,226	1,97
604,578	1,93
604,929	1,68
605,281	2,01
605,632	2,04
605,984	1,95
606,335	1,91
606,687	1,82
607,038	1,85
607,389	1,88
607,74	1,88
608,092	2
608,443	2,02
608,794	1,72
609,145	1,87
609,496	1,87
609,847	1,94
610,197	1,87
610,548	1,96
610,899	2,03
611,25	1,93
611,6	1,96
611,951	2,1
612,301	1,94
612,652	2
613,002	2,09
613,353	1,93
613,703	2,23
614,053	2,07
614,404	2,07
614,754	2,02
615,104	2,05
615,454	2,18
615,804	2,16
616,154	2,21
616,504	2,15
616,854	2,05
617,203	2,02
617,553	2,05
617,903	2,1
618,252	2,13
618,602	2,23
618,952	2,24
619,301	2,19
619,65	2,17
620	2,26
620,349	2,29
620,698	2,18
621,048	2,15
621,397	1,94
621,746	2,19
622,095	2,25
622,444	2,36
622,793	2,45
623,142	2,35
623,491	2,37
623,839	2,26
624,188	2,33
624,537	2,18
624,885	2,28
625,234	2,26
625,582	2,16
625,931	2,31
626,279	2,37
626,628	2,33
626,976	2,35
627,324	2,43
627,672	2,53
628,021	2,29
628,369	2,42
628,717	2,39
629,065	2,31
629,413	2,33
629,76	2,37
630,108	2,23
630,456	2,51
630,804	2,41
631,151	2,42
631,499	2,49
631,847	2,51
632,194	2,36
632,542	2,36
632,889	2,33
633,236	2,39
633,584	2,35
633,931	2,52
634,278	2,58
634,625	2,44
634,972	2,47
635,319	2,52
635,666	2,34
636,013	2,5
636,36	2,37
636,707	2,51
637,053	2,58
637,4	2,56
637,747	2,44
638,093	2,31
638,44	2,57
638,786	2,52
639,133	2,39
639,479	2,39
639,826	2,48
640,172	2,42
640,518	2,63
640,864	2,62
641,21	2,49
641,556	2,56
641,902	2,65
642,248	2,55
642,594	2,71
642,94	2,58
643,286	2,47
643,632	2,46
643,977	2,54
644,323	2,27
644,668	2,52
645,014	2,65
645,359	2,6
645,705	2,78
646,05	2,6
646,396	2,55
646,741	2,52
647,086	2,33
647,431	2,57
647,776	2,45
648,121	2,47
648,466	2,51
648,811	2,49
649,156	2,52
649,501	2,65
649,846	2,64
650,19	2,56
650,535	2,74
650,88	2,64
651,224	2,71
651,569	2,61
651,913	2,81
652,257	2,66
652,602	2,41
652,946	2,65
653,29	2,62
653,634	2,5
653,979	2,77
654,323	2,38
654,667	2,75
655,011	2,8
655,354	2,57
655,698	2,59
656,042	2,68
656,386	2,78
656,73	2,56
657,073	2,89
657,417	2,7
657,76	2,8
658,104	2,83
658,447	2,69
658,791	2,67
659,134	2,75
659,477	2,56
659,82	2,82
660,163	2,7
660,506	2,76
660,85	2,85
661,192	2,94
661,535	2,56
661,878	3,04
662,221	2,78
662,564	2,72
662,907	2,91
663,249	2,71
663,592	2,78
663,934	2,7
664,277	2,9
664,619	2,82
664,962	2,89
665,304	3,08
665,646	3,02
665,988	3,26
666,331	2,77
666,673	3,09
667,015	3
667,357	3,07
667,699	3,18
668,041	3,13
668,382	2,85
668,724	2,89
669,066	2,9
669,408	3,04
669,749	3,27
670,091	3,09
670,432	3,31
670,774	3,09
671,115	3,29
671,457	3,25
671,798	3,1
672,139	3,29
672,48	3,21
672,821	3,34
673,162	3,55
673,504	3,46
673,844	3,44
674,185	3,49
674,526	3,39
674,867	3,25
675,208	3,39
675,548	3,59
675,889	3,32
676,23	3,77
676,57	3,43
676,911	3,56
677,251	3,78
677,591	3,75
677,932	3,62
678,272	3,76
678,612	3,66
678,952	3,83
679,292	3,96
679,633	3,76
679,972	3,94
680,312	4,01
680,652	4,09
680,992	3,95
681,332	3,88
681,672	3,9
682,011	4,16
682,351	3,83
682,69	4,02
683,03	4,4
683,369	4,51
683,709	4,14
684,048	4,46
684,387	4,35
684,726	4,63
685,066	4,27
685,405	4,7
685,744	4,53
686,083	4,74
686,422	4,31
686,761	4,42
687,099	4,88
687,438	4,7
687,777	4,66
688,116	4,56
688,454	4,92
688,793	4,71
689,131	4,62
689,47	4,66
689,808	4,77
690,146	4,89
690,485	4,81
690,823	4,84
691,161	5,2
691,499	5,15
691,837	4,56
692,175	4,74
692,513	5,06
692,851	4,82
693,189	4,98
693,527	5,15
693,864	5,11
694,202	5,16
694,54	5,01
694,877	5,18
695,215	5,07
695,552	5,38
695,89	5,41
696,227	5,12
696,564	5,35
696,901	5,33
697,239	4,99
697,576	4,9
697,913	5,36
698,25	4,91
698,587	5,53
698,924	5,01
699,26	5,21
699,597	5,45
699,934	4,96
700,271	5,34
700,607	5,19
700,944	4,93
701,28	5,22
701,617	4,77
701,953	5,25
702,29	5,1
702,626	5,25
702,962	4,81
703,298	4,67
703,634	4,96
703,97	4,94
704,306	4,68
704,642	4,84
704,978	5,26
705,314	4,75
705,65	5,03
705,986	5
706,321	5,01
706,657	4,63
706,993	5,11
707,328	4,95
707,664	4,65
707,999	4,82
708,334	5,22
708,67	4,78
709,005	4,98
709,34	4,86
709,675	4,92
710,01	4,82
710,345	4,99
710,68	4,69
711,015	4,78
711,35	5,07
711,685	4,76
712,019	5
712,354	4,82
712,689	4,86
713,023	5,04
713,358	4,49
713,692	4,88
714,027	4,54
714,361	4,91
714,695	4,93
715,029	4,6
715,364	4,9
715,698	4,6
716,032	5,21
716,366	4,86
716,7	5,4
717,034	5,22
717,367	5,07
717,701	5,06
718,035	4,88
718,369	4,86
718,702	4,77
719,036	4,82
719,369	5,21
719,703	4,52
720,036	4,8
720,37	5,16
720,703	4,84
721,036	5,28
721,369	4,89
721,702	4,92
722,035	5,35
722,368	5,13
722,701	4,94
723,034	5,27
723,367	5,46
723,7	5,96
724,033	5,6
724,365	5,47
724,698	5,61
725,03	5,26
725,363	5,61
725,695	5,81
726,028	5,86
726,36	5,85
726,692	5,78
727,024	5,38
727,357	6,1
727,689	6,04
728,021	6,04
728,353	6,06
728,685	5,83
729,017	5,86
729,348	6,54
729,68	6,11
730,012	6,37
730,344	6,65
730,675	6,14
731,007	6,34
731,338	6,57
731,67	6,71
732,001	6,65
732,332	7,09
732,664	6,9
732,995	6,97
733,326	6,94
733,657	7,1
733,988	6,98
734,319	7,38
734,65	6,59
734,981	7,61
735,312	7,34
735,642	7,58
735,973	7,64
736,304	7,04
736,634	7,81
736,965	7,46
737,295	7,71
737,626	8,32
737,956	7,96
738,286	8,15
738,617	7,78
738,947	8,29
739,277	8,4
739,607	8,76
739,937	8,53
740,267	8,5
740,597	8,52
740,927	8,24
741,256	8,11
741,586	8,32
741,916	8,36
742,246	8,41
742,575	9,11
742,905	9,03
743,234	9,28
743,563	8,98
743,893	9,02
744,222	9,5
744,551	9,54
744,88	9,37
745,21	10,1
745,539	9,19
745,868	10,39
746,197	10,03
746,525	9,1
746,854	10,35
747,183	9,36
747,512	10,05
747,84	9,82
748,169	10,2
748,498	10,45
748,826	10,53
749,154	10,14
749,483	10,65
749,811	11,03
750,139	10,79
750,468	11,3
750,796	10,74
751,124	10,3
751,452	11,16
751,78	11,04
752,108	10,55
752,436	11,14
752,763	11,8
753,091	11,09
753,419	11,01
753,747	11,67
754,074	11,78
754,402	12,18
754,729	11,74
755,057	10,89
755,384	11,66
755,711	11,5
756,038	12,35
756,366	11,26
756,693	11,5
757,02	11,67
757,347	12,59
757,674	11,83
758,001	12,6
758,327	12,28
758,654	12,57
758,981	11,71
759,308	12,19
759,634	11,54
759,961	13,33
760,287	13,3
760,614	12,98
760,94	12,22
761,266	13,15
761,593	12,28
761,919	12,53
762,245	12,63
762,571	12,34
762,897	13,32
763,223	12,98
763,549	13,05
763,875	13,73
764,201	12,61
764,527	13,57
764,852	12,24
765,178	14,07
765,503	13,97
765,829	14,47
766,154	13,35
766,48	13,34
766,805	14,04
767,13	13,44
767,456	13
767,781	13,78
768,106	13,34
768,431	13,96
768,756	14,14
769,081	14,43
769,406	14,48
769,731	13,27
770,056	15,11
770,38	14,33
770,705	14,42
771,03	14,2
771,354	15,43
771,679	15,43
772,003	13,77
772,327	14,05
772,652	14,39
772,976	14,83
773,3	15,74
773,624	13,53
773,948	15,98
774,272	14,62
774,596	15,18
774,92	16,17
775,244	16,2
775,568	15,59
775,892	16
776,215	14,49
776,539	14,8
776,863	15,74
777,186	16,04
777,51	15,03
777,833	15,46
778,156	15,6
778,48	16,25
778,803	16,95
779,126	14,94
779,449	15,94
779,772	15,32
