# Supplementary material for: Complementary hybrid electrodes for high contrast electrochromic devices with fast response
Source: Nat Commun. 2019 Oct 25;10:4874. doi: 10.1038/s41467-019-12617-4 (PMC6814761; doi:10.1038/s41467-019-12617-4)
Supplement: Supplementary file 3 — Source Data [file 41467_2019_12617_MOESM3_ESM.zip › Fig4-coloured-1.5V.txt]

379,861	-170,21
380,243	21,12
380,625	-38,37
381,007	-26,18
381,389	-75,53
381,771	-68,77
382,153	-2,24
382,534	12,04
382,916	-39,29
383,298	25,1
383,679	16,89
384,061	-5,97
384,443	4,13
384,824	-10,41
385,206	32,07
385,587	-7,27
385,968	7,76
386,35	12,42
386,731	0,21
387,112	-6,57
387,493	-63,68
387,875	-32,9
388,256	6,52
388,637	9,05
389,018	23,64
389,399	22,71
389,779	5,15
390,16	-0,36
390,541	13,01
390,922	-3,84
391,303	4,12
391,683	-4,66
392,064	6,61
392,444	4,08
392,825	5,84
393,205	-3,47
393,586	-7,3
393,966	-11,15
394,347	-8,72
394,727	12,5
395,107	-20,27
395,487	21,01
395,867	-14,75
396,248	-2,9
396,628	-1,79
397,008	7,07
397,388	9,1
397,768	13,99
398,147	4,31
398,527	8,13
398,907	1,2
399,287	-7,93
399,666	3,65
400,046	1,71
400,426	-16,49
400,805	-19,63
401,185	8,18
401,564	3,52
401,943	8,22
402,323	-3,42
402,702	3,94
403,081	6,66
403,461	-4,31
403,84	-1,56
404,219	-10,46
404,598	1,26
404,977	-1,83
405,356	10,58
405,735	-3,9
406,114	1,35
406,492	7,7
406,871	-9,48
407,25	-5,17
407,629	-8,19
408,007	4,62
408,386	3,33
408,764	1,08
409,143	0,13
409,521	-1,54
409,9	-2,96
410,278	4,22
410,656	2,88
411,035	5,16
411,413	-5,02
411,791	-6,22
412,169	3,62
412,547	-1,4
412,925	3,91
413,303	2,3
413,681	-0,19
414,059	5,94
414,437	-1,6
414,815	3,15
415,192	0,43
415,57	1,91
415,948	0,76
416,325	-0,87
416,703	-1,97
417,08	-0,83
417,458	-0,15
417,835	3,44
418,212	-0,32
418,59	5,15
418,967	1,29
419,344	-1,2
419,721	-3,22
420,098	0,88
420,475	0,74
420,853	-1
421,229	-1,79
421,606	-1,5
421,983	-1,1
422,36	-1,73
422,737	-1,94
423,114	-1,51
423,49	0,65
423,867	-5,06
424,243	4,49
424,62	0,87
424,997	2,91
425,373	-3,01
425,749	0,51
426,126	-2,46
426,502	1,48
426,878	-1,38
427,254	2,48
427,631	1,13
428,007	-3,8
428,383	6,06
428,759	1,1
429,135	5,66
429,511	3,95
429,886	1,05
430,262	-0,71
430,638	-0,21
431,014	-0,2
431,389	-1,14
431,765	-1,75
432,141	0,39
432,516	3,66
432,892	-0,65
433,267	-1,63
433,642	-0,23
434,018	0,4
434,393	0,18
434,768	-0,08
435,144	4,14
435,519	-1,82
435,894	1,88
436,269	1,01
436,644	-2,75
437,019	0,61
437,394	-2,12
437,769	2,61
438,143	-0,24
438,518	-2,36
438,893	-0,92
439,267	-2,3
439,642	-0,81
440,017	2,49
440,391	-0,1
440,766	0,19
441,14	0,38
441,514	-0,3
441,889	-2,23
442,263	-1,46
442,637	3,3
443,011	0,41
443,386	0,7
443,76	-0,23
444,134	1,86
444,508	0,5
444,882	3,71
445,255	1,24
445,629	4,26
446,003	1,72
446,377	0,77
446,751	0,67
447,124	3,11
447,498	1,18
447,871	-0,18
448,245	0,38
448,618	1,27
448,992	2,03
449,365	-0,25
449,738	2,1
450,112	3,1
450,485	1,61
450,858	0,97
451,231	3,85
451,604	1,15
451,977	3,05
452,35	2,23
452,723	2,64
453,096	2,75
453,469	2,73
453,841	3,74
454,214	2,89
454,587	3,42
454,959	3,49
455,332	4,21
455,705	3,72
456,077	3,96
456,449	2,71
456,822	3,92
457,194	3,44
457,566	3,86
457,939	4,86
458,311	3,94
458,683	3,58
459,055	2,45
459,427	4,86
459,799	3,91
460,171	5,52
460,543	5,82
460,915	1,91
461,287	5,02
461,658	4,34
462,03	4,57
462,402	5,85
462,773	5,34
463,145	8,02
463,516	5,4
463,888	5,6
464,259	6,89
464,631	5,82
465,002	5,77
465,373	5,29
465,744	8,07
466,116	6,92
466,487	6,57
466,858	6,67
467,229	5,62
467,6	6,44
467,971	5,51
468,341	8,19
468,712	7,63
469,083	8,05
469,454	8,78
469,824	7,55
470,195	8,51
470,566	7,64
470,936	9,31
471,307	10,01
471,677	10,23
472,047	7,85
472,418	9,31
472,788	9,32
473,158	9,51
473,528	9,8
473,899	9,13
474,269	11,47
474,639	9,22
475,009	10,16
475,379	10,65
475,748	10,48
476,118	11,3
476,488	11,29
476,858	11,23
477,227	10,3
477,597	11,07
477,967	10,98
478,336	11,33
478,706	11,52
479,075	11,39
479,445	11,49
479,814	11,59
480,183	11,67
480,552	12,47
480,922	12,85
481,291	12,17
481,66	12,34
482,029	11,9
482,398	12,84
482,767	13,98
483,136	12,92
483,505	13,2
483,873	12,68
484,242	13,24
484,611	12,64
484,979	13,3
485,348	13,81
485,717	13,52
486,085	12,86
486,454	14
486,822	13,59
487,19	13,16
487,559	14,32
487,927	14,49
488,295	13,7
488,663	13,29
489,031	13,2
489,399	12,93
489,767	14,33
490,135	13,86
490,503	13,91
490,871	13,47
491,239	13,23
491,607	13,78
491,974	14,32
492,342	13,96
492,71	14,11
493,077	14,16
493,445	14,2
493,812	13,84
494,18	13,47
494,547	14,32
494,914	13,22
495,282	14,03
495,649	13,31
496,016	13,81
496,383	13,91
496,75	13,65
497,117	13,36
497,484	13,77
497,851	13,43
498,218	13,43
498,585	13,63
498,951	13,31
499,318	13,31
499,685	13,03
500,051	13,51
500,418	12,26
500,784	12,99
501,151	12,47
501,517	12,87
501,884	12,49
502,25	12,99
502,616	12,75
502,983	12,34
503,349	12,48
503,715	12,05
504,081	11,82
504,447	12,37
504,813	12,34
505,179	11,51
505,545	12,31
505,91	12,05
506,276	11,34
506,642	12,31
507,008	11,65
507,373	11,69
507,739	11,58
508,104	11,28
508,47	11,44
508,835	10,95
509,201	10,64
509,566	10,75
509,931	10,65
510,296	10,78
510,661	10,54
511,027	10,63
511,392	10,76
511,757	9,93
512,122	10,42
512,487	10,02
512,851	10,49
513,216	10,49
513,581	9,55
513,946	9,75
514,31	9,67
514,675	9,5
515,04	9,49
515,404	9,3
515,768	9,22
516,133	8,98
516,497	8,55
516,862	8,67
517,226	8,99
517,59	8,84
517,954	8,46
518,318	8,75
518,682	8,08
519,046	8,2
519,41	8,05
519,774	8,12
520,138	7,97
520,502	7,74
520,866	7,84
521,229	7,43
521,593	7,71
521,957	7,42
522,32	7,07
522,684	7,11
523,047	7,36
523,411	7,09
523,774	6,81
524,137	6,5
524,5	6,66
524,864	7,03
525,227	6,61
525,59	6,46
525,953	6,41
526,316	6,26
526,679	5,81
527,042	6,05
527,405	5,69
527,767	5,56
528,13	6,2
528,493	5,8
528,856	5,81
529,218	5,18
529,581	5,2
529,943	5,48
530,306	5,05
530,668	5,29
531,03	4,9
531,393	4,87
531,755	4,72
532,117	5,11
532,479	4,37
532,841	4,54
533,203	4,76
533,565	4,52
533,927	4,36
534,289	4,17
534,651	4,23
535,013	4,26
535,374	4,23
535,736	4,23
536,098	3,79
536,459	3,74
536,821	3,68
537,182	3,81
537,544	3,85
537,905	3,7
538,266	3,57
538,628	3,39
538,989	3,28
539,35	3,82
539,711	3,49
540,072	3,06
540,433	3,16
540,794	2,84
541,155	3,22
541,516	3,13
541,877	3,39
542,238	2,79
542,598	2,82
542,959	3,06
543,32	2,9
543,68	2,74
544,041	2,66
544,401	2,6
544,762	2,9
545,122	2,64
545,482	2,85
545,842	2,46
546,203	2,55
546,563	2,44
546,923	2,41
547,283	2,37
547,643	2,19
548,003	1,86
548,363	2,23
548,723	2,03
549,082	2,2
549,442	1,83
549,802	1,72
550,162	2,05
550,521	1,98
550,881	1,98
551,24	1,84
551,6	1,87
551,959	1,77
552,318	1,89
552,678	1,65
553,037	1,44
553,396	1,81
553,755	1,73
554,114	1,68
554,473	1,5
554,832	1,54
555,191	1,62
555,55	1,22
555,909	1,48
556,268	1,55
556,626	1,37
556,985	1,45
557,344	1,27
557,702	1,35
558,061	1,37
558,419	1,42
558,778	1,26
559,136	1,18
559,494	1,06
559,852	1,18
560,211	1,17
560,569	1,17
560,927	1,03
561,285	1,18
561,643	1,05
562,001	1,1
562,359	1,12
562,717	1,02
563,074	0,83
563,432	1,04
563,79	0,94
564,147	1,14
564,505	0,76
564,863	0,89
565,22	0,64
565,578	0,88
565,935	0,98
566,292	0,72
566,65	0,66
567,007	0,73
567,364	0,81
567,721	0,77
568,078	0,53
568,435	0,92
568,792	0,86
569,149	0,86
569,506	0,52
569,863	0,88
570,219	0,59
570,576	0,77
570,933	0,77
571,289	0,86
571,646	0,75
572,002	0,8
572,359	0,57
572,715	0,54
573,072	0,64
573,428	0,65
573,784	0,64
574,14	0,78
574,496	0,59
574,853	0,7
575,209	0,59
575,565	0,62
575,92	0,67
576,276	0,48
576,632	0,49
576,988	0,64
577,344	0,49
577,699	0,61
578,055	0,62
578,411	0,57
578,766	0,58
579,122	0,42
579,477	0,7
579,832	0,42
580,188	0,62
580,543	0,49
580,898	0,54
581,253	0,58
581,608	0,76
581,963	0,58
582,318	0,67
582,673	0,57
583,028	0,36
583,383	0,48
583,738	0,29
584,093	0,53
584,447	0,64
584,802	0,55
585,156	0,58
585,511	0,5
585,865	0,69
586,22	0,54
586,574	0,49
586,929	0,7
587,283	0,54
587,637	0,53
587,991	0,57
588,345	0,42
588,699	0,61
589,053	0,57
589,407	0,59
589,761	0,64
590,115	0,62
590,469	0,63
590,823	0,71
591,176	0,76
591,53	0,53
591,883	0,75
592,237	0,66
592,59	0,53
592,944	0,61
593,297	0,58
593,651	0,4
594,004	0,65
594,357	0,67
594,71	0,45
595,063	0,66
595,416	0,82
595,769	0,52
596,122	0,64
596,475	0,5
596,828	0,65
597,181	0,5
597,534	0,62
597,886	0,53
598,239	0,74
598,592	0,54
598,944	0,59
599,297	0,6
599,649	0,58
600,001	0,53
600,354	0,59
600,706	0,64
601,058	0,33
601,41	0,69
601,763	0,59
602,115	0,55
602,467	0,67
602,819	0,56
603,17	0,58
603,522	0,75
603,874	0,52
604,226	0,64
604,578	0,6
604,929	0,35
605,281	0,64
605,632	0,7
605,984	0,53
606,335	0,6
606,687	0,43
607,038	0,53
607,389	0,59
607,74	0,55
608,092	0,66
608,443	0,77
608,794	0,5
609,145	0,5
609,496	0,52
609,847	0,66
610,197	0,64
610,548	0,67
610,899	0,57
611,25	0,57
611,6	0,69
611,951	0,68
612,301	0,54
612,652	0,55
613,002	0,77
613,353	0,64
613,703	0,69
614,053	0,79
614,404	0,65
614,754	0,66
615,104	0,65
615,454	0,76
615,804	0,67
616,154	0,82
616,504	0,73
616,854	0,61
617,203	0,6
617,553	0,62
617,903	0,66
618,252	0,74
618,602	0,77
618,952	0,73
619,301	0,77
619,65	0,66
620	0,76
620,349	0,85
620,698	0,77
621,048	0,58
621,397	0,56
621,746	0,91
622,095	0,74
622,444	0,87
622,793	0,92
623,142	0,86
623,491	0,87
623,839	0,78
624,188	0,76
624,537	0,69
624,885	0,74
625,234	0,79
625,582	0,78
625,931	0,68
626,279	0,92
626,628	0,72
626,976	0,82
627,324	0,95
627,672	0,86
628,021	0,87
628,369	0,74
628,717	0,86
629,065	0,77
629,413	0,83
629,76	0,67
630,108	0,76
630,456	0,78
630,804	0,86
631,151	0,96
631,499	0,99
631,847	1,04
632,194	0,82
632,542	0,73
632,889	0,77
633,236	0,76
633,584	0,8
633,931	0,92
634,278	0,9
634,625	0,89
634,972	0,87
635,319	0,9
635,666	0,81
636,013	0,88
636,36	0,77
636,707	0,95
637,053	0,91
637,4	0,91
637,747	0,82
638,093	0,73
638,44	0,87
638,786	0,96
639,133	0,76
639,479	0,79
639,826	0,71
640,172	0,88
640,518	1,01
640,864	0,96
641,21	0,91
641,556	0,91
641,902	0,97
642,248	1,05
642,594	0,94
642,94	0,85
643,286	0,68
643,632	0,81
643,977	0,95
644,323	0,79
644,668	0,86
645,014	0,96
645,359	0,97
645,705	1,02
646,05	0,93
646,396	0,98
646,741	0,81
647,086	0,78
647,431	1,01
647,776	0,76
648,121	0,84
648,466	0,85
648,811	0,92
649,156	0,81
649,501	0,96
649,846	0,93
650,19	0,71
650,535	0,99
650,88	0,92
651,224	0,9
651,569	0,91
651,913	0,91
652,257	1,01
652,602	0,84
652,946	1,03
653,29	0,8
653,634	0,78
653,979	0,91
654,323	0,75
654,667	0,99
655,011	1,13
655,354	0,89
655,698	0,82
656,042	0,9
656,386	1,07
656,73	0,79
657,073	1,06
657,417	1,03
657,76	0,98
658,104	0,93
658,447	0,88
658,791	0,83
659,134	0,78
659,477	0,84
659,82	1,1
660,163	0,82
660,506	1,02
660,85	1,06
661,192	1,13
661,535	0,73
661,878	1,21
662,221	0,87
662,564	0,99
662,907	0,99
663,249	1,14
663,592	1,03
663,934	0,93
664,277	0,99
664,619	0,98
664,962	1,05
665,304	1,15
665,646	1,13
665,988	1,26
666,331	0,91
666,673	1,27
667,015	1,05
667,357	1,02
667,699	1,12
668,041	1,27
668,382	1
668,724	0,88
669,066	0,97
669,408	1,15
669,749	1,18
670,091	1,13
670,432	1,12
670,774	1,1
671,115	1,18
671,457	1,16
671,798	0,91
672,139	1,07
672,48	1,14
672,821	1,1
673,162	1,38
673,504	1,38
673,844	1,34
674,185	1,22
674,526	1,38
674,867	1,41
675,208	1,13
675,548	1,35
675,889	1,39
676,23	1,32
676,57	0,98
676,911	1,23
677,251	1,53
677,591	1,21
677,932	1,23
678,272	1,36
678,612	1,31
678,952	1,58
679,292	1,48
679,633	1,43
679,972	1,49
680,312	1,39
680,652	1,81
680,992	1,32
681,332	1,33
681,672	1,44
682,011	1,8
682,351	1,22
682,69	1,46
683,03	1,55
683,369	1,84
683,709	1,43
684,048	1,78
684,387	1,43
684,726	1,79
685,066	1,45
685,405	1,82
685,744	1,63
686,083	1,96
686,422	1,49
686,761	1,54
687,099	2,09
687,438	1,98
687,777	1,93
688,116	1,73
688,454	1,84
688,793	1,6
689,131	1,55
689,47	1,77
689,808	1,58
690,146	2,09
690,485	1,98
690,823	1,87
691,161	2,11
691,499	2,1
691,837	1,66
692,175	1,73
692,513	2,12
692,851	1,73
693,189	1,83
693,527	1,94
693,864	1,93
694,202	1,69
694,54	2,06
694,877	1,86
695,215	1,82
695,552	2,06
695,89	2,08
696,227	1,85
696,564	2,22
696,901	1,92
697,239	2,07
697,576	1,88
697,913	2,19
698,25	1,75
698,587	2,22
698,924	1,95
699,26	1,85
699,597	2,25
699,934	1,7
700,271	2,04
700,607	2,2
700,944	1,55
701,28	1,76
701,617	1,85
701,953	1,75
702,29	1,85
702,626	1,92
702,962	1,53
703,298	1,75
703,634	1,97
703,97	2,26
704,306	1,72
704,642	1,77
704,978	2,25
705,314	1,89
705,65	1,85
705,986	1,68
706,321	1,81
706,657	1,55
706,993	2,15
707,328	1,91
707,664	1,85
707,999	2,21
708,334	1,94
708,67	1,84
709,005	1,58
709,34	1,77
709,675	1,77
710,01	1,75
710,345	1,82
710,68	1,75
711,015	1,63
711,35	1,89
711,685	1,85
712,019	1,85
712,354	2,06
712,689	1,92
713,023	2,04
713,358	1,67
713,692	1,97
714,027	1,53
714,361	1,97
714,695	2
715,029	2,05
715,364	2,05
715,698	1,59
716,032	2,04
716,366	1,79
716,7	2,47
717,034	2,32
717,367	2,15
717,701	1,98
718,035	1,82
718,369	1,87
718,702	1,82
719,036	1,66
719,369	2,09
719,703	1,41
720,036	1,98
720,37	2,2
720,703	1,59
721,036	2,08
721,369	1,55
721,702	1,89
722,035	2,15
722,368	2,02
722,701	1,99
723,034	1,73
723,367	2,26
723,7	2,37
724,033	1,97
724,365	2,19
724,698	2,06
725,03	1,93
725,363	2,62
725,695	1,97
726,028	2,22
726,36	2,23
726,692	2,09
727,024	2,19
727,357	2,58
727,689	2,25
728,021	2,57
728,353	2,38
728,685	2,66
729,017	2,49
729,348	2,95
729,68	2,43
730,012	2,79
730,344	2,71
730,675	2,29
731,007	2,7
731,338	3
731,67	2,57
732,001	3,02
732,332	3,02
732,664	2,51
732,995	2,78
733,326	2,87
733,657	2,95
733,988	3,09
734,319	3,29
734,65	2,04
734,981	3,7
735,312	3,49
735,642	3,74
735,973	3,48
736,304	3,08
736,634	3,2
736,965	3,34
737,295	4,11
737,626	3,98
737,956	3,88
738,286	3,18
738,617	3,34
738,947	3,63
739,277	3,72
739,607	4,17
739,937	3,84
740,267	3,82
740,597	3,6
740,927	3,63
741,256	3,53
741,586	4,09
741,916	3,5
742,246	3,8
742,575	4,37
742,905	4,1
743,234	4,55
743,563	4,36
743,893	4,39
744,222	4,76
744,551	4,31
744,88	4,55
745,21	4,67
745,539	4,55
745,868	5
746,197	5,44
746,525	4,43
746,854	5,03
747,183	4,51
747,512	4,76
747,84	5,11
748,169	5,17
748,498	5,07
748,826	5,02
749,154	5,44
749,483	5,45
749,811	5,73
750,139	5,31
750,468	5,6
750,796	4,53
751,124	5,2
751,452	5,57
751,78	5,65
752,108	5,81
752,436	5,79
752,763	6,38
753,091	6,29
753,419	5,75
753,747	6,09
754,074	5,75
754,402	5,97
754,729	6,13
755,057	5,12
755,384	6,37
755,711	5,72
756,038	6,65
756,366	5,75
756,693	5,77
757,02	5,99
757,347	6,4
757,674	5,32
758,001	6,69
758,327	6,14
758,654	7,1
758,981	6,07
759,308	6
759,634	5,75
759,961	6,91
760,287	7,81
760,614	7,42
760,94	5,88
761,266	7,14
761,593	6,44
761,919	6,26
762,245	6,76
762,571	6,46
762,897	6,96
763,223	6,32
763,549	6,52
763,875	7,24
764,201	7,35
764,527	8,34
764,852	6,35
765,178	7,34
765,503	7,86
765,829	8,3
766,154	7,14
766,48	7,7
766,805	7,66
767,13	7,67
767,456	7,17
767,781	7,69
768,106	6,67
768,431	7,91
768,756	8,19
769,081	9,36
769,406	7,83
769,731	6,77
770,056	9,41
770,38	9,02
770,705	7,26
771,03	7,89
771,354	8,81
771,679	7,62
772,003	8,16
772,327	8,84
772,652	8,02
772,976	8,39
773,3	8,27
773,624	8,57
773,948	9,23
774,272	8,37
774,596	9
774,92	8,53
775,244	9,7
775,568	9,15
775,892	9,01
776,215	7,93
776,539	8,4
776,863	8,84
777,186	9,54
777,51	8,11
777,833	9,36
778,156	9,51
778,48	7,38
778,803	8,55
779,126	8,59
779,449	9,61
779,772	9,42
