# Supplementary material for: Complementary hybrid electrodes for high contrast electrochromic devices with fast response
Source: Nat Commun. 2019 Oct 25;10:4874. doi: 10.1038/s41467-019-12617-4 (PMC6814761; doi:10.1038/s41467-019-12617-4)
Supplement: Supplementary file 3 — Source Data [file 41467_2019_12617_MOESM3_ESM.zip › Fig4-coloured-1.75V.txt]

379,861	-109,6
380,243	15,35
380,625	-38,87
381,007	-15,83
381,389	11,82
381,771	-32,93
382,153	-24,53
382,534	38,5
382,916	-22,6
383,298	18,33
383,679	-35,3
384,061	-2,17
384,443	8,55
384,824	-11,7
385,206	22,33
385,587	10,18
385,968	25,89
386,35	9,34
386,731	-6,29
387,112	-6,82
387,493	-44,46
387,875	-12,23
388,256	9,19
388,637	1,2
389,018	20,75
389,399	26,42
389,779	-8,15
390,16	-1,73
390,541	12,38
390,922	-2,98
391,303	11,01
391,683	-9,4
392,064	-4,47
392,444	14,94
392,825	19
393,205	-1,95
393,586	-1,19
393,966	-15,17
394,347	-20,76
394,727	1,75
395,107	-7,46
395,487	14,4
395,867	7,74
396,248	11,56
396,628	8,63
397,008	-0,88
397,388	12,35
397,768	22,93
398,147	19,14
398,527	12,46
398,907	-4,41
399,287	-11,22
399,666	9,62
400,046	4,27
400,426	-12,28
400,805	-11,13
401,185	5,38
401,564	2,43
401,943	6,93
402,323	0,21
402,702	5,76
403,081	3,68
403,461	-1,07
403,84	-6,74
404,219	-6,37
404,598	0,41
404,977	2,15
405,356	7,22
405,735	-2,19
406,114	3,97
406,492	2,88
406,871	-6,31
407,25	-1,83
407,629	1,94
408,007	7,69
408,386	-2,25
408,764	1,87
409,143	5,22
409,521	1,31
409,9	2,65
410,278	0,13
410,656	-0,64
411,035	5,39
411,413	1,59
411,791	-8,97
412,169	6,71
412,547	1,87
412,925	4,8
413,303	5,17
413,681	-2,92
414,059	0,46
414,437	-0,66
414,815	1,23
415,192	-0,88
415,57	0,63
415,948	-1,01
416,325	1,07
416,703	-0,15
417,08	1,58
417,458	4,48
417,835	3,33
418,212	-3,32
418,59	0,78
418,967	-6,08
419,344	-0,24
419,721	-2,16
420,098	1,21
420,475	-1,55
420,853	0,85
421,229	-1,29
421,606	1,21
421,983	0,4
422,36	-1,05
422,737	0,53
423,114	-2,46
423,49	1,82
423,867	-2,76
424,243	4,87
424,62	-0,2
424,997	1,71
425,373	-0,69
425,749	-0,81
426,126	-3,77
426,502	1,29
426,878	-0,14
427,254	1,62
427,631	1,1
428,007	-0,23
428,383	5,06
428,759	0,79
429,135	2,96
429,511	2,11
429,886	4,28
430,262	1,75
430,638	-0,77
431,014	-1,08
431,389	-1,67
431,765	-1,29
432,141	0,21
432,516	5,45
432,892	1,47
433,267	0,1
433,642	-1,21
434,018	1,04
434,393	2,37
434,768	1,48
435,144	3,89
435,519	0,71
435,894	2,46
436,269	-0,21
436,644	-1,55
437,019	-0,89
437,394	-1,91
437,769	2,34
438,143	0,75
438,518	-2,58
438,893	-1,16
439,267	-2,26
439,642	1
440,017	3,31
440,391	1,79
440,766	0,14
441,14	-0,37
441,514	-0,38
441,889	-0,42
442,263	0,56
442,637	3,33
443,011	1,16
443,386	0,63
443,76	0,79
444,134	-0,03
444,508	0,45
444,882	3,34
445,255	0,1
445,629	2,84
446,003	1,7
446,377	0,58
446,751	1,13
447,124	0,37
447,498	2,69
447,871	-0,25
448,245	0,07
448,618	2,33
448,992	1,36
449,365	0,04
449,738	1,93
450,112	1,97
450,485	0,65
450,858	1,63
451,231	3,23
451,604	0,43
451,977	1,5
452,35	1,27
452,723	2,51
453,096	2,9
453,469	2,34
453,841	3
454,214	2,25
454,587	3,36
454,959	1,83
455,332	3,58
455,705	3,13
456,077	3,5
456,449	2,13
456,822	3,26
457,194	3,11
457,566	1,96
457,939	3,7
458,311	2,2
458,683	2,51
459,055	1,96
459,427	3,52
459,799	3,98
460,171	4,72
460,543	4,51
460,915	1,27
461,287	4,5
461,658	3,26
462,03	4,31
462,402	5,41
462,773	3,81
463,145	6,34
463,516	5,25
463,888	3,9
464,259	5,28
464,631	5,7
465,002	5,07
465,373	5,06
465,744	5,9
466,116	4,19
466,487	5,59
466,858	4,81
467,229	3,24
467,6	5,62
467,971	4,14
468,341	4,74
468,712	6,03
469,083	6,24
469,454	7,09
469,824	6,74
470,195	7,16
470,566	6,95
470,936	8,06
471,307	8,2
471,677	7,85
472,047	6,27
472,418	6,74
472,788	7,9
473,158	7,2
473,528	7,9
473,899	8,13
474,269	9,01
474,639	7,26
475,009	8,86
475,379	8,71
475,748	8,36
476,118	9,34
476,488	9,3
476,858	9,55
477,227	8,29
477,597	8,94
477,967	9,38
478,336	9,63
478,706	8,73
479,075	9,93
479,445	9,54
479,814	9,35
480,183	9,41
480,552	9,97
480,922	10,21
481,291	9,33
481,66	10,4
482,029	9,88
482,398	9,35
482,767	10,72
483,136	9,86
483,505	9,77
483,873	10,55
484,242	11,13
484,611	10,97
484,979	10,98
485,348	10,99
485,717	10,97
486,085	10,54
486,454	11,38
486,822	10,57
487,19	10,43
487,559	11,59
487,927	11,58
488,295	10,57
488,663	11,02
489,031	10,82
489,399	10,3
489,767	10,72
490,135	10,96
490,503	10,96
490,871	10,67
491,239	10,94
491,607	11,03
491,974	11,52
492,342	11,45
492,71	11,55
493,077	11,02
493,445	11,31
493,812	10,75
494,18	10,71
494,547	11,38
494,914	10,46
495,282	11,38
495,649	11,07
496,016	10,98
496,383	11,27
496,75	10,6
497,117	10,25
497,484	10,47
497,851	10,55
498,218	10,18
498,585	10,61
498,951	10,47
499,318	10,13
499,685	10,05
500,051	10,36
500,418	9,7
500,784	10,23
501,151	9,98
501,517	10,41
501,884	9,56
502,25	10,32
502,616	10,21
502,983	9,6
503,349	9,8
503,715	9,15
504,081	8,56
504,447	9,61
504,813	8,87
505,179	9
505,545	9,22
505,91	9,03
506,276	8,74
506,642	9,24
507,008	9,11
507,373	8,55
507,739	9,08
508,104	8,41
508,47	8,54
508,835	8,1
509,201	8,32
509,566	8,11
509,931	7,82
510,296	7,87
510,661	7,56
511,027	8,27
511,392	7,4
511,757	7,36
512,122	7,48
512,487	7,15
512,851	7,5
513,216	7,64
513,581	6,62
513,946	7,42
514,31	6,44
514,675	6,72
515,04	6,66
515,404	6,67
515,768	6,55
516,133	6,58
516,497	5,98
516,862	5,95
517,226	6,46
517,59	6,21
517,954	6,14
518,318	5,96
518,682	5,29
519,046	5,72
519,41	5,74
519,774	5,58
520,138	5,53
520,502	5,38
520,866	5,28
521,229	5,14
521,593	5,24
521,957	5,14
522,32	4,82
522,684	4,91
523,047	4,8
523,411	4,51
523,774	4,45
524,137	4,57
524,5	4,69
524,864	4,79
525,227	4,53
525,59	4,16
525,953	4,35
526,316	4,28
526,679	3,9
527,042	4,13
527,405	3,73
527,767	3,87
528,13	3,89
528,493	4,1
528,856	3,82
529,218	3,69
529,581	3,52
529,943	3,78
530,306	3,52
530,668	3,55
531,03	3,16
531,393	3,28
531,755	3,17
532,117	3,32
532,479	2,83
532,841	2,9
533,203	2,97
533,565	3,04
533,927	2,97
534,289	2,7
534,651	2,76
535,013	2,62
535,374	2,78
535,736	2,7
536,098	2,53
536,459	2,49
536,821	2,43
537,182	2,3
537,544	2,56
537,905	2,51
538,266	2,14
538,628	2,02
538,989	2,02
539,35	2,47
539,711	2,27
540,072	1,94
540,433	2,1
540,794	1,91
541,155	2,2
541,516	2,06
541,877	2,28
542,238	1,56
542,598	1,75
542,959	1,91
543,32	2,01
543,68	1,64
544,041	1,78
544,401	1,7
544,762	1,76
545,122	1,64
545,482	1,81
545,842	1,5
546,203	1,58
546,563	1,45
546,923	1,53
547,283	1,58
547,643	1,49
548,003	1,3
548,363	1,37
548,723	1,38
549,082	1,39
549,442	1,24
549,802	0,97
550,162	1,23
550,521	1,14
550,881	1,11
551,24	1,2
551,6	1,04
551,959	0,96
552,318	1,26
552,678	0,96
553,037	0,95
553,396	1,12
553,755	1,12
554,114	0,98
554,473	0,86
554,832	0,84
555,191	1,06
555,55	0,7
555,909	0,98
556,268	0,99
556,626	0,91
556,985	1,04
557,344	0,92
557,702	0,85
558,061	0,89
558,419	0,98
558,778	0,74
559,136	0,71
559,494	0,69
559,852	0,8
560,211	0,58
560,569	0,69
560,927	0,51
561,285	0,65
561,643	0,58
562,001	0,74
562,359	0,78
562,717	0,68
563,074	0,56
563,432	0,76
563,79	0,47
564,147	0,65
564,505	0,47
564,863	0,54
565,22	0,44
565,578	0,53
565,935	0,62
566,292	0,37
566,65	0,35
567,007	0,49
567,364	0,56
567,721	0,56
568,078	0,52
568,435	0,59
568,792	0,6
569,149	0,63
569,506	0,39
569,863	0,53
570,219	0,31
570,576	0,44
570,933	0,47
571,289	0,49
571,646	0,43
572,002	0,58
572,359	0,45
572,715	0,4
573,072	0,39
573,428	0,39
573,784	0,47
574,14	0,55
574,496	0,33
574,853	0,5
575,209	0,35
575,565	0,4
575,92	0,51
576,276	0,39
576,632	0,24
576,988	0,48
577,344	0,34
577,699	0,34
578,055	0,38
578,411	0,29
578,766	0,29
579,122	0,27
579,477	0,29
579,832	0,28
580,188	0,39
580,543	0,24
580,898	0,36
581,253	0,51
581,608	0,5
581,963	0,34
582,318	0,5
582,673	0,47
583,028	0,18
583,383	0,22
583,738	0,23
584,093	0,31
584,447	0,38
584,802	0,35
585,156	0,36
585,511	0,34
585,865	0,5
586,22	0,44
586,574	0,37
586,929	0,55
587,283	0,36
587,637	0,22
587,991	0,32
588,345	0,13
588,699	0,39
589,053	0,34
589,407	0,42
589,761	0,33
590,115	0,41
590,469	0,44
590,823	0,49
591,176	0,46
591,53	0,36
591,883	0,56
592,237	0,52
592,59	0,31
592,944	0,39
593,297	0,33
593,651	0,22
594,004	0,44
594,357	0,43
594,71	0,33
595,063	0,38
595,416	0,52
595,769	0,33
596,122	0,33
596,475	0,25
596,828	0,31
597,181	0,35
597,534	0,32
597,886	0,42
598,239	0,47
598,592	0,44
598,944	0,32
599,297	0,4
599,649	0,28
600,001	0,34
600,354	0,44
600,706	0,49
601,058	0,19
601,41	0,35
601,763	0,37
602,115	0,3
602,467	0,45
602,819	0,38
603,17	0,3
603,522	0,41
603,874	0,27
604,226	0,47
604,578	0,33
604,929	0,13
605,281	0,33
605,632	0,5
605,984	0,41
606,335	0,38
606,687	0,37
607,038	0,28
607,389	0,33
607,74	0,38
608,092	0,44
608,443	0,44
608,794	0,31
609,145	0,27
609,496	0,36
609,847	0,36
610,197	0,48
610,548	0,44
610,899	0,41
611,25	0,34
611,6	0,48
611,951	0,52
612,301	0,33
612,652	0,37
613,002	0,44
613,353	0,4
613,703	0,44
614,053	0,45
614,404	0,54
614,754	0,45
615,104	0,43
615,454	0,39
615,804	0,55
616,154	0,59
616,504	0,5
616,854	0,27
617,203	0,34
617,553	0,42
617,903	0,4
618,252	0,38
618,602	0,51
618,952	0,57
619,301	0,59
619,65	0,53
620	0,45
620,349	0,59
620,698	0,58
621,048	0,29
621,397	0,34
621,746	0,57
622,095	0,45
622,444	0,64
622,793	0,74
623,142	0,73
623,491	0,7
623,839	0,56
624,188	0,55
624,537	0,46
624,885	0,57
625,234	0,45
625,582	0,48
625,931	0,46
626,279	0,53
626,628	0,5
626,976	0,64
627,324	0,68
627,672	0,66
628,021	0,54
628,369	0,41
628,717	0,57
629,065	0,5
629,413	0,64
629,76	0,48
630,108	0,53
630,456	0,61
630,804	0,51
631,151	0,68
631,499	0,66
631,847	0,71
632,194	0,65
632,542	0,47
632,889	0,44
633,236	0,43
633,584	0,45
633,931	0,51
634,278	0,56
634,625	0,64
634,972	0,66
635,319	0,65
635,666	0,52
636,013	0,7
636,36	0,58
636,707	0,69
637,053	0,69
637,4	0,75
637,747	0,65
638,093	0,51
638,44	0,76
638,786	0,63
639,133	0,43
639,479	0,55
639,826	0,52
640,172	0,57
640,518	0,73
640,864	0,65
641,21	0,64
641,556	0,67
641,902	0,67
642,248	0,67
642,594	0,77
642,94	0,59
643,286	0,53
643,632	0,62
643,977	0,71
644,323	0,47
644,668	0,58
645,014	0,71
645,359	0,73
645,705	0,71
646,05	0,66
646,396	0,6
646,741	0,69
647,086	0,52
647,431	0,72
647,776	0,47
648,121	0,46
648,466	0,42
648,811	0,54
649,156	0,64
649,501	0,6
649,846	0,58
650,19	0,57
650,535	0,71
650,88	0,72
651,224	0,58
651,569	0,71
651,913	0,7
652,257	0,6
652,602	0,44
652,946	0,67
653,29	0,56
653,634	0,56
653,979	0,76
654,323	0,5
654,667	0,66
655,011	0,85
655,354	0,66
655,698	0,57
656,042	0,68
656,386	0,86
656,73	0,54
657,073	0,62
657,417	0,75
657,76	0,73
658,104	0,71
658,447	0,55
658,791	0,49
659,134	0,54
659,477	0,6
659,82	0,75
660,163	0,62
660,506	0,72
660,85	0,77
661,192	0,91
661,535	0,43
661,878	1,01
662,221	0,67
662,564	0,59
662,907	0,85
663,249	0,74
663,592	0,62
663,934	0,6
664,277	0,58
664,619	0,72
664,962	0,86
665,304	0,92
665,646	0,73
665,988	0,77
666,331	0,61
666,673	0,79
667,015	0,74
667,357	0,85
667,699	0,85
668,041	0,91
668,382	0,72
668,724	0,66
669,066	0,65
669,408	0,67
669,749	0,8
670,091	0,76
670,432	0,92
670,774	0,74
671,115	0,98
671,457	0,96
671,798	0,69
672,139	0,64
672,48	0,87
672,821	0,9
673,162	1,1
673,504	1,01
673,844	0,94
674,185	0,91
674,526	0,94
674,867	0,96
675,208	0,76
675,548	1,09
675,889	0,84
676,23	0,95
676,57	0,82
676,911	0,85
677,251	1,09
677,591	1,1
677,932	0,89
678,272	0,93
678,612	1,08
678,952	1,11
679,292	1,27
679,633	1,12
679,972	1,15
680,312	1,1
680,652	1,22
680,992	0,91
681,332	1
681,672	1,05
682,011	1,33
682,351	0,78
682,69	1,1
683,03	1,3
683,369	1,49
683,709	0,94
684,048	1,19
684,387	1,17
684,726	1,42
685,066	1,15
685,405	1,26
685,744	1,27
686,083	1,47
686,422	1,12
686,761	1,21
687,099	1,54
687,438	1,57
687,777	1,54
688,116	1,19
688,454	1,61
688,793	1,09
689,131	1,02
689,47	1,22
689,808	1,18
690,146	1,52
690,485	1,43
690,823	1,33
691,161	1,58
691,499	1,61
691,837	1,22
692,175	1,33
692,513	1,55
692,851	1,38
693,189	1,24
693,527	1,48
693,864	1,52
694,202	1,52
694,54	1,64
694,877	1,41
695,215	1,39
695,552	1,82
695,89	1,83
696,227	1,57
696,564	1,75
696,901	1,47
697,239	1,54
697,576	1,31
697,913	1,89
698,25	1,28
698,587	1,63
698,924	1,36
699,26	1,34
699,597	1,69
699,934	1,26
700,271	1,54
700,607	1,57
700,944	1,32
701,28	1,39
701,617	1,37
701,953	1,63
702,29	1,44
702,626	1,58
702,962	1
703,298	1,28
703,634	1,48
703,97	1,59
704,306	1,3
704,642	1,33
704,978	1,84
705,314	1,41
705,65	1,36
705,986	1,38
706,321	1,18
706,657	1,1
706,993	1,55
707,328	1,2
707,664	1,26
707,999	1,67
708,334	1,75
708,67	1,25
709,005	1,26
709,34	1,3
709,675	1,7
710,01	1,22
710,345	1,48
710,68	1,49
711,015	1,33
711,35	1,76
711,685	1,12
712,019	1,52
712,354	1,34
712,689	1,29
713,023	1,48
713,358	1,43
713,692	1,81
714,027	1,32
714,361	1,33
714,695	1,5
715,029	1,57
715,364	1,72
715,698	1,59
716,032	1,89
716,366	1,5
716,7	1,89
717,034	1,58
717,367	1,61
717,701	1,6
718,035	1,59
718,369	1,47
718,702	1,44
719,036	1,32
719,369	1,81
719,703	1,22
720,036	1,47
720,37	1,51
720,703	1,12
721,036	1,56
721,369	1,09
721,702	1,59
722,035	1,84
722,368	1,73
722,701	1,48
723,034	1,25
723,367	1,73
723,7	2,06
724,033	1,45
724,365	1,94
724,698	1,63
725,03	1,48
725,363	1,62
725,695	1,74
726,028	1,8
726,36	1,85
726,692	1,8
727,024	1,67
727,357	1,77
727,689	1,87
728,021	2,27
728,353	2,03
728,685	1,84
729,017	1,9
729,348	2,01
729,68	2,09
730,012	1,9
730,344	2,08
730,675	1,82
731,007	2,13
731,338	2,17
731,67	2,09
732,001	2,22
732,332	2,32
732,664	2,28
732,995	2,35
733,326	2,32
733,657	2,42
733,988	2,34
734,319	2,39
734,65	1,96
734,981	3,04
735,312	2,39
735,642	2,52
735,973	2,77
736,304	2,49
736,634	2,92
736,965	3,2
737,295	2,63
737,626	3,03
737,956	3,03
738,286	2,66
738,617	2,67
738,947	3,26
739,277	3,17
739,607	3,47
739,937	3,31
740,267	3,26
740,597	2,64
740,927	2,56
741,256	2,86
741,586	3,74
741,916	3,17
742,246	2,86
742,575	3,45
742,905	3,81
743,234	3,7
743,563	3,41
743,893	3,76
744,222	3,91
744,551	3,54
744,88	3,89
745,21	3,52
745,539	3,68
745,868	4,49
746,197	4,25
746,525	3,33
746,854	3,93
747,183	3,87
747,512	3,94
747,84	4,82
748,169	4,43
748,498	4,3
748,826	4,09
749,154	4,51
749,483	4,2
749,811	4,65
750,139	4,46
750,468	4,47
750,796	4,17
751,124	4,34
751,452	4,8
751,78	4,75
752,108	4,62
752,436	5,11
752,763	5,06
753,091	4,98
753,419	5,23
753,747	5,51
754,074	5,23
754,402	5,23
754,729	5,07
755,057	4,36
755,384	5,34
755,711	4,84
756,038	5,63
756,366	5,14
756,693	5,34
757,02	4,91
757,347	5,97
757,674	4,2
758,001	5,57
758,327	6,28
758,654	5,77
758,981	5,21
759,308	5,12
759,634	4,65
759,961	6,27
760,287	6,28
760,614	6,52
760,94	5,05
761,266	6,58
761,593	5,57
761,919	5,7
762,245	5,78
762,571	5,98
762,897	6,47
763,223	5,89
763,549	4,86
763,875	5,59
764,201	6,16
764,527	6,84
764,852	5,01
765,178	6,68
765,503	6,54
765,829	7,47
766,154	5,54
766,48	6,82
766,805	6,71
767,13	6,1
767,456	5,9
767,781	6,61
768,106	6,38
768,431	7,13
768,756	6,1
769,081	7,37
769,406	6,43
769,731	5,5
770,056	8,41
770,38	7,58
770,705	6,72
771,03	7,05
771,354	7,92
771,679	6,78
772,003	7,87
772,327	7,28
772,652	7,59
772,976	7,12
773,3	7,3
773,624	7,98
773,948	7,76
774,272	7,51
774,596	7,63
774,92	8,5
775,244	8,93
775,568	8,05
775,892	8,35
776,215	7,04
776,539	6,08
776,863	8,13
777,186	7,64
777,51	7,59
777,833	8,57
778,156	8,49
778,48	8,06
778,803	7,57
779,126	7,81
779,449	8,89
779,772	6,92
