# Supplementary material for: Complementary hybrid electrodes for high contrast electrochromic devices with fast response
Source: Nat Commun. 2019 Oct 25;10:4874. doi: 10.1038/s41467-019-12617-4 (PMC6814761; doi:10.1038/s41467-019-12617-4)
Supplement: Supplementary file 3 — Source Data [file 41467_2019_12617_MOESM3_ESM.zip › Fig4-coloured-1V.txt]

379,861	-109,54
380,243	14,85
380,625	-18,85
381,007	-3,55
381,389	-34,74
381,771	-45,74
382,153	-53,33
382,534	26,71
382,916	-25,78
383,298	6,77
383,679	-22,78
384,061	8,96
384,443	9,75
384,824	0,82
385,206	29,91
385,587	3,11
385,968	3,17
386,35	14,71
386,731	-27,66
387,112	9,22
387,493	-43,13
387,875	-13,31
388,256	29,21
388,637	30,81
389,018	15,78
389,399	24,6
389,779	4,39
390,16	7,78
390,541	12,62
390,922	-4,56
391,303	12,43
391,683	10,23
392,064	2,27
392,444	7,93
392,825	22,7
393,205	11,95
393,586	5,57
393,966	-15,4
394,347	-6,79
394,727	13,63
395,107	-10,74
395,487	27,87
395,867	-12,28
396,248	10,63
396,628	3,7
397,008	10,61
397,388	10,91
397,768	15,51
398,147	12,16
398,527	13,54
398,907	9,56
399,287	-1,39
399,666	14,45
400,046	11,25
400,426	-13,32
400,805	-9,37
401,185	6,12
401,564	12,6
401,943	14,02
402,323	0,33
402,702	6,17
403,081	4,29
403,461	-2,09
403,84	-2,22
404,219	-8,17
404,598	1,18
404,977	9,08
405,356	12,58
405,735	-1,62
406,114	1,19
406,492	7,46
406,871	-3,93
407,25	1,4
407,629	1,23
408,007	7,27
408,386	5,05
408,764	1,02
409,143	-0,61
409,521	2,23
409,9	4,49
410,278	7,97
410,656	3,44
411,035	7,31
411,413	1,97
411,791	-10,86
412,169	0,94
412,547	-0,55
412,925	6,71
413,303	7,06
413,681	3,85
414,059	7,19
414,437	0,91
414,815	6,14
415,192	4,48
415,57	2,7
415,948	3,21
416,325	4,8
416,703	-0,01
417,08	4,65
417,458	4,98
417,835	7,39
418,212	0,93
418,59	6,59
418,967	0,74
419,344	3,16
419,721	-1,91
420,098	5
420,475	1,63
420,853	5,79
421,229	0,73
421,606	5,89
421,983	5,89
422,36	2
422,737	1,75
423,114	0,9
423,49	4,8
423,867	2,13
424,243	8,74
424,62	1,07
424,997	7,31
425,373	2,21
425,749	5,03
426,126	4,86
426,502	5,36
426,878	1,57
427,254	6,19
427,631	5,36
428,007	2,76
428,383	8,2
428,759	5,29
429,135	7,96
429,511	7,32
429,886	7,58
430,262	5,89
430,638	2,78
431,014	7,43
431,389	2,31
431,765	5,21
432,141	5,24
432,516	9,55
432,892	5,75
433,267	3,39
433,642	4,47
434,018	3,82
434,393	6,15
434,768	7,63
435,144	8,86
435,519	5,18
435,894	7,76
436,269	6,69
436,644	4,88
437,019	5,96
437,394	3,63
437,769	7,15
438,143	6,17
438,518	3,44
438,893	5,95
439,267	4,93
439,642	8,19
440,017	10,84
440,391	7,03
440,766	7,15
441,14	8,31
441,514	7,67
441,889	4,25
442,263	6
442,637	8,91
443,011	8,17
443,386	8,12
443,76	9,26
444,134	9,12
444,508	8,93
444,882	11,25
445,255	10,09
445,629	10,34
446,003	12,29
446,377	9,7
446,751	10,16
447,124	12,15
447,498	11,91
447,871	10,36
448,245	10,15
448,618	10,45
448,992	10,59
449,365	10,11
449,738	13,59
450,112	13,64
450,485	10,84
450,858	11,98
451,231	14,4
451,604	11,79
451,977	13,56
452,35	13,71
452,723	13,56
453,096	13,7
453,469	14,21
453,841	16,78
454,214	13,94
454,587	15,35
454,959	15,02
455,332	15,5
455,705	15,23
456,077	15,92
456,449	15,12
456,822	15,47
457,194	15,88
457,566	15,53
457,939	16,86
458,311	15,89
458,683	16,34
459,055	14,96
459,427	17,42
459,799	16,14
460,171	17,53
460,543	17,59
460,915	15,77
461,287	16,36
461,658	19,36
462,03	18,12
462,402	18,76
462,773	18,38
463,145	19,83
463,516	18,85
463,888	18,48
464,259	19,91
464,631	19,75
465,002	19,23
465,373	19,41
465,744	20,77
466,116	20,23
466,487	19,83
466,858	19,74
467,229	19,33
467,6	20,65
467,971	18,93
468,341	21,15
468,712	21,05
469,083	21,1
469,454	21,81
469,824	20,61
470,195	22,76
470,566	21,62
470,936	22,57
471,307	23,54
471,677	22,31
472,047	22,26
472,418	22,15
472,788	23,46
473,158	22,77
473,528	23,8
473,899	22,14
474,269	24,45
474,639	22,1
475,009	22,48
475,379	23,74
475,748	23,81
476,118	24,54
476,488	24,37
476,858	23,91
477,227	23,75
477,597	25
477,967	24,35
478,336	24,72
478,706	25,68
479,075	25,6
479,445	24,82
479,814	25,21
480,183	24,45
480,552	26,4
480,922	26,06
481,291	25,32
481,66	25,15
482,029	25,5
482,398	25,18
482,767	26,91
483,136	25,41
483,505	26,31
483,873	25,99
484,242	26,52
484,611	26,24
484,979	26,15
485,348	26,6
485,717	26,39
486,085	26,77
486,454	27,23
486,822	25,76
487,19	26,26
487,559	27,06
487,927	27,19
488,295	27,3
488,663	26,76
489,031	26,91
489,399	26,25
489,767	27,01
490,135	27,68
490,503	27,56
490,871	26,48
491,239	27,32
491,607	26,75
491,974	27,86
492,342	27,46
492,71	28,07
493,077	27,77
493,445	27,55
493,812	27,66
494,18	26,94
494,547	28,18
494,914	27,17
495,282	27,84
495,649	27,71
496,016	28,03
496,383	27,51
496,75	27,78
497,117	27,61
497,484	27,88
497,851	28,18
498,218	28,3
498,585	28,26
498,951	28,41
499,318	28,04
499,685	28,33
500,051	27,94
500,418	27,68
500,784	28,36
501,151	27,06
501,517	27,93
501,884	27,77
502,25	28,79
502,616	28,46
502,983	28,39
503,349	28,06
503,715	27,49
504,081	28,22
504,447	28,27
504,813	27,68
505,179	27,07
505,545	28,15
505,91	27,9
506,276	27,36
506,642	27,39
507,008	27,65
507,373	27,69
507,739	28,14
508,104	27,68
508,47	27,68
508,835	28,02
509,201	27,28
509,566	26,99
509,931	27,23
510,296	27,2
510,661	27,07
511,027	27,7
511,392	27,55
511,757	27
512,122	27,92
512,487	27,72
512,851	27,09
513,216	28,19
513,581	27,03
513,946	27,07
514,31	26,79
514,675	26,77
515,04	26,75
515,404	27,2
515,768	26,75
516,133	27,19
516,497	26,77
516,862	26,78
517,226	27,32
517,59	26,99
517,954	27,05
518,318	26,61
518,682	26,76
519,046	26,79
519,41	26,69
519,774	26,85
520,138	26,37
520,502	26,36
520,866	26,35
521,229	26,26
521,593	26,26
521,957	26,51
522,32	26,17
522,684	26,23
523,047	26,44
523,411	25,74
523,774	25,98
524,137	25,88
524,5	26,09
524,864	26
525,227	26,82
525,59	25,89
525,953	26,44
526,316	25,96
526,679	25,65
527,042	25,38
527,405	25,43
527,767	25,4
528,13	25,52
528,493	25,79
528,856	25,57
529,218	25,21
529,581	25,01
529,943	25,77
530,306	24,87
530,668	25,43
531,03	25,1
531,393	25
531,755	25,58
532,117	25,31
532,479	24,86
532,841	24,82
533,203	24,56
533,565	25,17
533,927	24,57
534,289	24,48
534,651	24,85
535,013	24,36
535,374	24,69
535,736	24,48
536,098	24,39
536,459	24,35
536,821	24,22
537,182	24,02
537,544	24,67
537,905	23,85
538,266	24,07
538,628	24,18
538,989	23,99
539,35	23,95
539,711	23,98
540,072	23,39
540,433	23,84
540,794	23,23
541,155	23,23
541,516	23,35
541,877	23,54
542,238	22,87
542,598	22,84
542,959	23,05
543,32	22,97
543,68	22,88
544,041	22,83
544,401	23,24
544,762	22,64
545,122	22,39
545,482	22,66
545,842	22,52
546,203	22,44
546,563	22,02
546,923	22,12
547,283	21,88
547,643	22
548,003	21,76
548,363	21,61
548,723	21,14
549,082	21,31
549,442	21,52
549,802	20,89
550,162	20,97
550,521	21,16
550,881	21,08
551,24	20,67
551,6	20,81
551,959	20,62
552,318	20,46
552,678	20,05
553,037	19,79
553,396	20,1
553,755	19,83
554,114	19,92
554,473	19,61
554,832	19,69
555,191	19,3
555,55	19,3
555,909	19,33
556,268	19,08
556,626	19,25
556,985	18,81
557,344	18,66
557,702	18,78
558,061	18,82
558,419	18,57
558,778	18,56
559,136	18,14
559,494	17,89
559,852	17,99
560,211	18,17
560,569	17,95
560,927	17,78
561,285	17,76
561,643	17,41
562,001	17,4
562,359	17,42
562,717	17,28
563,074	17,14
563,432	16,99
563,79	16,88
564,147	16,85
564,505	16,46
564,863	16,55
565,22	16,32
565,578	16,53
565,935	16,6
566,292	16,17
566,65	16,27
567,007	15,87
567,364	16,02
567,721	15,92
568,078	15,98
568,435	15,9
568,792	16
569,149	15,76
569,506	15,51
569,863	15,61
570,219	15,2
570,576	15,36
570,933	15,34
571,289	15,04
571,646	15,35
572,002	15,11
572,359	14,99
572,715	14,64
573,072	14,7
573,428	14,71
573,784	14,87
574,14	14,56
574,496	14,65
574,853	14,37
575,209	14,45
575,565	14,67
575,92	14,63
576,276	14,2
576,632	14,26
576,988	14,25
577,344	14,24
577,699	14,39
578,055	14,19
578,411	14,22
578,766	14,27
579,122	14,24
579,477	14,02
579,832	13,88
580,188	14,11
580,543	13,68
580,898	14,2
581,253	14
581,608	13,97
581,963	13,92
582,318	13,86
582,673	13,9
583,028	13,57
583,383	13,67
583,738	13,65
584,093	13,87
584,447	13,92
584,802	13,67
585,156	13,62
585,511	13,66
585,865	13,68
586,22	13,47
586,574	13,45
586,929	13,67
587,283	13,6
587,637	13,59
587,991	13,59
588,345	13,31
588,699	13,6
589,053	13,67
589,407	13,33
589,761	13,53
590,115	13,25
590,469	13,46
590,823	13,41
591,176	13,86
591,53	13,37
591,883	13,67
592,237	13,62
592,59	13,44
592,944	13,61
593,297	13,57
593,651	13,48
594,004	13,55
594,357	13,48
594,71	13,45
595,063	13,54
595,416	13,4
595,769	13,32
596,122	13,66
596,475	13,21
596,828	13,57
597,181	13,36
597,534	13,53
597,886	13,55
598,239	13,63
598,592	13,37
598,944	13,5
599,297	13,33
599,649	13,53
600,001	13,52
600,354	13,65
600,706	13,55
601,058	13,39
601,41	13,46
601,763	13,38
602,115	13,48
602,467	13,6
602,819	13,44
603,17	13,41
603,522	13,41
603,874	13,56
604,226	13,69
604,578	13,26
604,929	13,35
605,281	13,64
605,632	13,7
605,984	13,56
606,335	13,73
606,687	13,39
607,038	13,41
607,389	13,58
607,74	13,69
608,092	13,59
608,443	13,77
608,794	13,44
609,145	13,83
609,496	13,73
609,847	13,72
610,197	13,79
610,548	13,76
610,899	13,83
611,25	13,81
611,6	13,75
611,951	14,04
612,301	13,74
612,652	13,81
613,002	13,8
613,353	13,89
613,703	14,12
614,053	14,21
614,404	13,84
614,754	14,03
615,104	14,01
615,454	13,98
615,804	14,19
616,154	14,2
616,504	14,47
616,854	14,4
617,203	14,22
617,553	13,91
617,903	14,46
618,252	14,35
618,602	14,65
618,952	14,54
619,301	14,5
619,65	14,51
620	14,48
620,349	14,71
620,698	14,58
621,048	14,75
621,397	14,67
621,746	14,86
622,095	14,75
622,444	15,05
622,793	15,01
623,142	14,84
623,491	14,88
623,839	14,84
624,188	15,21
624,537	14,79
624,885	14,97
625,234	15,2
625,582	14,9
625,931	15,23
626,279	15,15
626,628	15,09
626,976	15,2
627,324	15,09
627,672	15,25
628,021	15,35
628,369	15,04
628,717	15,19
629,065	15,26
629,413	15,47
629,76	15,58
630,108	15,47
630,456	15,55
630,804	15,67
631,151	15,52
631,499	15,73
631,847	15,77
632,194	15,79
632,542	15,57
632,889	15,47
633,236	15,79
633,584	15,54
633,931	15,76
634,278	15,81
634,625	15,64
634,972	15,71
635,319	15,73
635,666	15,75
636,013	15,87
636,36	15,92
636,707	15,84
637,053	15,87
637,4	15,98
637,747	15,99
638,093	15,75
638,44	16,02
638,786	15,89
639,133	16,09
639,479	16,04
639,826	16,01
640,172	16,09
640,518	16,16
640,864	15,89
641,21	16,09
641,556	16,05
641,902	16,07
642,248	16,25
642,594	16,15
642,94	15,97
643,286	15,99
643,632	16,02
643,977	16,22
644,323	16,01
644,668	16,21
645,014	16,22
645,359	16,2
645,705	16,18
646,05	16,06
646,396	16,04
646,741	16,4
647,086	16,24
647,431	16,2
647,776	16,27
648,121	16,26
648,466	16,22
648,811	16,37
649,156	16,27
649,501	16,5
649,846	16,65
650,19	16,22
650,535	16,52
650,88	16,61
651,224	16,52
651,569	16,69
651,913	16,52
652,257	16,76
652,602	16,38
652,946	16,74
653,29	16,87
653,634	16,81
653,979	17,02
654,323	16,63
654,667	16,64
655,011	17,06
655,354	16,6
655,698	16,85
656,042	17,13
656,386	17,15
656,73	17,08
657,073	17,28
657,417	17,43
657,76	16,89
658,104	17,18
658,447	17,26
658,791	17,05
659,134	17,48
659,477	17
659,82	17,6
660,163	17,41
660,506	17,3
660,85	17,56
661,192	17,66
661,535	17,55
661,878	17,77
662,221	17,64
662,564	17,51
662,907	17,79
663,249	17,87
663,592	17,84
663,934	17,78
664,277	17,84
664,619	17,72
664,962	18,17
665,304	17,9
665,646	18,22
665,988	18,5
666,331	18,26
666,673	18,56
667,015	18,29
667,357	18,53
667,699	18,9
668,041	18,72
668,382	18,48
668,724	18,67
669,066	18,66
669,408	19,08
669,749	19,06
670,091	19,06
670,432	19,6
670,774	19,02
671,115	19,18
671,457	19,51
671,798	19,06
672,139	19,47
672,48	19,63
672,821	19,63
673,162	19,74
673,504	20,11
673,844	20,13
674,185	19,98
674,526	20,25
674,867	20,14
675,208	20,44
675,548	20,81
675,889	20,65
676,23	20,78
676,57	20,78
676,911	20,76
677,251	21,16
677,591	21,23
677,932	21,1
678,272	21,25
678,612	21,55
678,952	21,86
679,292	21,5
679,633	21,81
679,972	22,16
680,312	22,51
680,652	22,35
680,992	22,16
681,332	22,5
681,672	22,78
682,011	22,89
682,351	22,7
682,69	23,05
683,03	23,45
683,369	23,74
683,709	23,45
684,048	23,84
684,387	24,26
684,726	23,77
685,066	23,9
685,405	24,15
685,744	24,43
686,083	24,46
686,422	24,38
686,761	24,36
687,099	25,04
687,438	25,01
687,777	25,27
688,116	24,91
688,454	25,42
688,793	25,3
689,131	25,38
689,47	25,53
689,808	25,33
690,146	25,78
690,485	25,95
690,823	25,61
691,161	26,3
691,499	26,67
691,837	26,22
692,175	26,34
692,513	26,51
692,851	26,09
693,189	26,49
693,527	26,54
693,864	26,73
694,202	26,49
694,54	27,02
694,877	26,57
695,215	26,83
695,552	26,89
695,89	27,38
696,227	27,03
696,564	26,97
696,901	27,37
697,239	27,22
697,576	27,25
697,913	27,65
698,25	27,63
698,587	27,59
698,924	27,39
699,26	27,42
699,597	27,57
699,934	26,75
700,271	27,68
700,607	27,41
700,944	27,28
701,28	27,76
701,617	26,52
701,953	27,66
702,29	27,41
702,626	28,12
702,962	27,32
703,298	26,94
703,634	27,28
703,97	27,64
704,306	27,28
704,642	27,37
704,978	27,72
705,314	27,26
705,65	26,92
705,986	27,27
706,321	27,18
706,657	27,15
706,993	27,96
707,328	26,97
707,664	27,11
707,999	27,57
708,334	27,04
708,67	26,94
709,005	26,94
709,34	26,6
709,675	27,52
710,01	27,08
710,345	27,01
710,68	26,59
711,015	27,3
711,35	27,05
711,685	27,02
712,019	27,14
712,354	26,89
712,689	26,38
713,023	26,6
713,358	26,84
713,692	26,89
714,027	27,17
714,361	26,82
714,695	27,59
715,029	26,96
715,364	27,03
715,698	27,12
716,032	27,61
716,366	26,95
716,7	27,3
717,034	27,45
717,367	27,1
717,701	27,26
718,035	27,61
718,369	27,14
718,702	27,28
719,036	27,41
719,369	27,97
719,703	27,32
720,036	27,51
720,37	27,69
720,703	28,07
721,036	27,8
721,369	27,34
721,702	27,72
722,035	28,98
722,368	29,2
722,701	28,31
723,034	28,45
723,367	29,91
723,7	29,49
724,033	28,93
724,365	28,79
724,698	28,24
725,03	28,96
725,363	29,21
725,695	29,75
726,028	29,57
726,36	29,29
726,692	30
727,024	30,13
727,357	30,24
727,689	30,24
728,021	30,46
728,353	30,9
728,685	30,99
729,017	31,34
729,348	31,56
729,68	31,57
730,012	31,32
730,344	31,98
730,675	32,18
731,007	31,64
731,338	32,41
731,67	32,94
732,001	32,55
732,332	32,51
732,664	32,67
732,995	33,26
733,326	32,45
733,657	33,58
733,988	33,72
734,319	33,76
734,65	33,44
734,981	33,87
735,312	34,64
735,642	34,98
735,973	35,1
736,304	35,16
736,634	34,64
736,965	35,16
737,295	35,53
737,626	35,87
737,956	36,28
738,286	35,69
738,617	36,07
738,947	35,39
739,277	35,7
739,607	36,71
739,937	36,57
740,267	36,19
740,597	36,55
740,927	37,04
741,256	36,95
741,586	37,54
741,916	37,5
742,246	37,25
742,575	37,92
742,905	38,22
743,234	38,99
743,563	38,35
743,893	37,69
744,222	38,1
744,551	39,13
744,88	38,62
745,21	38,98
745,539	39,17
745,868	40,08
746,197	38,56
746,525	38,95
746,854	40,13
747,183	39,25
747,512	40,21
747,84	41,06
748,169	40,63
748,498	40,19
748,826	40,67
749,154	41,15
749,483	41,41
749,811	41,26
750,139	41,59
750,468	41,39
750,796	40,78
751,124	42,1
751,452	41,42
751,78	41,73
752,108	41,91
752,436	42,49
752,763	43,5
753,091	42,54
753,419	41,96
753,747	42,77
754,074	42,73
754,402	42,19
754,729	42,48
755,057	41,95
755,384	43,39
755,711	42,07
756,038	43,71
756,366	43,76
756,693	43,75
757,02	43
757,347	43,52
757,674	42,81
758,001	43,72
758,327	44,98
758,654	43,73
758,981	42,72
759,308	44,87
759,634	44,25
759,961	45,24
760,287	43,86
760,614	45,02
760,94	43,08
761,266	43,7
761,593	43,91
761,919	43,27
762,245	44,68
762,571	44,37
762,897	44,71
763,223	45,32
763,549	44,7
763,875	44,1
764,201	45,52
764,527	46,6
764,852	44,66
765,178	45,23
765,503	45,61
765,829	46,48
766,154	45,79
766,48	46,73
766,805	46,35
767,13	46,2
767,456	45,24
767,781	46,21
768,106	45,18
768,431	46,12
768,756	45,82
769,081	46,06
769,406	46,59
769,731	45,56
770,056	47,65
770,38	46,6
770,705	47,27
771,03	45,99
771,354	47,58
771,679	47,03
772,003	47,39
772,327	47,21
772,652	46,97
772,976	48,37
773,3	47,11
773,624	45,42
773,948	46,02
774,272	46,96
774,596	46,97
774,92	47,71
775,244	48,98
775,568	47,99
775,892	48,56
776,215	47,95
776,539	46,27
776,863	46,82
777,186	47,19
777,51	49,37
777,833	47,92
778,156	48,72
778,48	48,96
778,803	47,98
779,126	46,93
779,449	49,59
779,772	49,57
