# Supplementary material for: Complementary hybrid electrodes for high contrast electrochromic devices with fast response
Source: Nat Commun. 2019 Oct 25;10:4874. doi: 10.1038/s41467-019-12617-4 (PMC6814761; doi:10.1038/s41467-019-12617-4)
Supplement: Supplementary file 3 — Source Data [file 41467_2019_12617_MOESM3_ESM.zip › Fig4-transparent0V.txt]

379,861	-74,44
380,243	43,57
380,625	-8,06
381,007	-9,18
381,389	27,43
381,771	-32,16
382,153	24,67
382,534	47,49
382,916	8,82
383,298	45,7
383,679	3,93
384,061	-1,44
384,443	26,18
384,824	14,58
385,206	39,35
385,587	26,77
385,968	24
386,35	24,05
386,731	33,94
387,112	10,09
387,493	-30,64
387,875	9,01
388,256	41,88
388,637	27,93
389,018	32,91
389,399	45,77
389,779	26,04
390,16	10,09
390,541	31,33
390,922	33,99
391,303	30,48
391,683	14,47
392,064	17,75
392,444	31,97
392,825	32,48
393,205	21,37
393,586	24,38
393,966	19,06
394,347	15,23
394,727	20,23
395,107	14,3
395,487	39,45
395,867	21,06
396,248	28,18
396,628	24,06
397,008	25,37
397,388	37,92
397,768	33,04
398,147	27,74
398,527	31,11
398,907	24,89
399,287	11,4
399,666	29,17
400,046	29,21
400,426	13,8
400,805	13,36
401,185	30,81
401,564	28,77
401,943	32,47
402,323	22,72
402,702	31,59
403,081	31,71
403,461	25,34
403,84	21,56
404,219	19,17
404,598	23,11
404,977	29,52
405,356	35,13
405,735	23,26
406,114	25,63
406,492	29,44
406,871	25,38
407,25	28,7
407,629	23,23
408,007	32,58
408,386	28,49
408,764	32,05
409,143	33,68
409,521	30,96
409,9	24,66
410,278	31,9
410,656	31,96
411,035	37,23
411,413	31,12
411,791	24,82
412,169	28,59
412,547	34,22
412,925	35,43
413,303	34,55
413,681	29,8
414,059	32,91
414,437	28,78
414,815	30,53
415,192	30,63
415,57	27,36
415,948	29,22
416,325	30,95
416,703	29,94
417,08	30,69
417,458	33,94
417,835	33,62
418,212	30,81
418,59	32,3
418,967	33,43
419,344	31,56
419,721	33,79
420,098	31,58
420,475	34,64
420,853	32,73
421,229	29,88
421,606	33,83
421,983	35,6
422,36	34,46
422,737	32,51
423,114	30,29
423,49	35,78
423,867	32,96
424,243	37,05
424,62	33,61
424,997	35,65
425,373	36,88
425,749	36,24
426,126	34,27
426,502	35,33
426,878	34,56
427,254	35,51
427,631	39,08
428,007	36,22
428,383	39,16
428,759	38,88
429,135	37,75
429,511	38,51
429,886	39,17
430,262	36,48
430,638	37,28
431,014	36,09
431,389	33,3
431,765	36,65
432,141	37,94
432,516	39,98
432,892	36,48
433,267	38,04
433,642	35,78
434,018	38,25
434,393	38,51
434,768	39,08
435,144	38,53
435,519	40,73
435,894	41,56
436,269	38,72
436,644	36,39
437,019	37,02
437,394	39,45
437,769	39,97
438,143	40,45
438,518	38,43
438,893	38,04
439,267	39,48
439,642	39,22
440,017	42,13
440,391	38,87
440,766	39,3
441,14	42,59
441,514	39,03
441,889	39,02
442,263	38,64
442,637	41,13
443,011	41,01
443,386	42,8
443,76	41,05
444,134	39,59
444,508	41,6
444,882	44,76
445,255	41,67
445,629	43,64
446,003	44,15
446,377	41,05
446,751	42,74
447,124	44,25
447,498	43
447,871	41,74
448,245	42,1
448,618	43,52
448,992	43,98
449,365	42,32
449,738	42,57
450,112	45,56
450,485	43,26
450,858	43,88
451,231	45,57
451,604	45,92
451,977	45,89
452,35	44,25
452,723	44,78
453,096	43,4
453,469	44,08
453,841	47,22
454,214	46,63
454,587	44,85
454,959	46,37
455,332	45,28
455,705	44,38
456,077	44,5
456,449	45,35
456,822	45,64
457,194	46,66
457,566	46,52
457,939	46,4
458,311	46,37
458,683	46,24
459,055	46,15
459,427	47,35
459,799	44,99
460,171	46,48
460,543	47,36
460,915	44,39
461,287	47,7
461,658	47,67
462,03	46,25
462,402	48,84
462,773	47,28
463,145	49,62
463,516	47,58
463,888	48,74
464,259	48,49
464,631	47,39
465,002	49,18
465,373	47,11
465,744	49,76
466,116	50,1
466,487	47,69
466,858	48,84
467,229	48,98
467,6	49,31
467,971	47,57
468,341	48,99
468,712	49,52
469,083	48,44
469,454	50,09
469,824	49,73
470,195	50,17
470,566	48,86
470,936	50,44
471,307	50,23
471,677	49,28
472,047	48,83
472,418	49,25
472,788	49,25
473,158	49,32
473,528	50,14
473,899	48,8
474,269	51,37
474,639	48,73
475,009	50,11
475,379	50,93
475,748	49,91
476,118	49,69
476,488	50,22
476,858	50,21
477,227	49,76
477,597	50,5
477,967	50,35
478,336	50,56
478,706	50,64
479,075	51,05
479,445	50,81
479,814	50,39
480,183	50,34
480,552	51,71
480,922	51,09
481,291	50,29
481,66	51,45
482,029	52,64
482,398	51,28
482,767	52,58
483,136	50,62
483,505	51,77
483,873	51,09
484,242	51,56
484,611	51,48
484,979	51,96
485,348	52,09
485,717	51,27
486,085	51,72
486,454	51,35
486,822	51,63
487,19	51,75
487,559	53,23
487,927	52,74
488,295	52,12
488,663	52,78
489,031	52,15
489,399	51,6
489,767	52,57
490,135	52,15
490,503	52,55
490,871	52,65
491,239	53,04
491,607	52,25
491,974	53,34
492,342	53,17
492,71	52,65
493,077	52,48
493,445	53,36
493,812	53,39
494,18	52,52
494,547	53,86
494,914	53,18
495,282	54,82
495,649	53,56
496,016	53,36
496,383	53,82
496,75	53,5
497,117	53,46
497,484	53,82
497,851	53,5
498,218	53,45
498,585	52,7
498,951	53,8
499,318	53,52
499,685	53,79
500,051	54,07
500,418	52,52
500,784	54,31
501,151	53,22
501,517	54,41
501,884	53,85
502,25	54,06
502,616	54,02
502,983	54,55
503,349	54,8
503,715	54,34
504,081	54,26
504,447	54,86
504,813	54,63
505,179	53,65
505,545	54,39
505,91	54,77
506,276	53,96
506,642	54,13
507,008	55,5
507,373	54,17
507,739	54,27
508,104	53,95
508,47	54,68
508,835	55,12
509,201	54,71
509,566	54,35
509,931	55,32
510,296	54,38
510,661	54,61
511,027	55,21
511,392	54,5
511,757	55,34
512,122	55,03
512,487	54,32
512,851	56,01
513,216	55,57
513,581	55,08
513,946	55,49
514,31	55,9
514,675	55,21
515,04	55,59
515,404	55,69
515,768	56,33
516,133	55,61
516,497	56,25
516,862	55,72
517,226	55,49
517,59	55,43
517,954	55,75
518,318	55,67
518,682	56,03
519,046	55,27
519,41	55,87
519,774	55,88
520,138	56,24
520,502	55,93
520,866	55,21
521,229	56,43
521,593	56,4
521,957	56,43
522,32	56,25
522,684	56,87
523,047	56,43
523,411	56,08
523,774	57
524,137	56
524,5	56,61
524,864	56,65
525,227	56,54
525,59	56,76
525,953	56,96
526,316	56,33
526,679	56,78
527,042	56,88
527,405	56,86
527,767	56,28
528,13	56,94
528,493	57,29
528,856	56,3
529,218	56,76
529,581	56,64
529,943	56,97
530,306	56,54
530,668	57,04
531,03	56,96
531,393	57,41
531,755	56,82
532,117	56,87
532,479	57,01
532,841	56,77
533,203	56,55
533,565	57,27
533,927	57,33
534,289	57,32
534,651	56,99
535,013	56,7
535,374	57,22
535,736	57,68
536,098	57,12
536,459	57,48
536,821	57,26
537,182	56,73
537,544	57,83
537,905	57,02
538,266	57,46
538,628	57,67
538,989	58,04
539,35	57,21
539,711	57,41
540,072	56,68
540,433	57,43
540,794	57,61
541,155	57,26
541,516	57,59
541,877	58,11
542,238	57,88
542,598	57,96
542,959	57,87
543,32	57,67
543,68	57,72
544,041	57,45
544,401	57,67
544,762	58,09
545,122	57,3
545,482	57,81
545,842	57,54
546,203	57,05
546,563	57,12
546,923	58,16
547,283	58,24
547,643	57,35
548,003	58,12
548,363	58,03
548,723	57,29
549,082	57,83
549,442	58,57
549,802	57,82
550,162	57,28
550,521	57,63
550,881	57,92
551,24	57,61
551,6	58,26
551,959	57,77
552,318	58,07
552,678	57,66
553,037	58,24
553,396	57,73
553,755	58,09
554,114	57,72
554,473	57,99
554,832	58,22
555,191	57,94
555,55	58,13
555,909	57,85
556,268	58,12
556,626	57,94
556,985	57,96
557,344	57,73
557,702	58,11
558,061	58,19
558,419	57,92
558,778	57,87
559,136	58,1
559,494	57,5
559,852	57,89
560,211	58,62
560,569	58,04
560,927	57,72
561,285	58,18
561,643	57,89
562,001	57,58
562,359	57,78
562,717	57,81
563,074	57,49
563,432	57,67
563,79	58,09
564,147	57,77
564,505	57,32
564,863	58,17
565,22	57,44
565,578	57,52
565,935	58,41
566,292	57,38
566,65	58,12
567,007	57,67
567,364	58,42
567,721	58,23
568,078	57,92
568,435	58,38
568,792	58,14
569,149	58
569,506	57,7
569,863	57,67
570,219	57,66
570,576	57,78
570,933	58,26
571,289	57,59
571,646	58,35
572,002	58,5
572,359	58,65
572,715	57,87
573,072	58,34
573,428	57,61
573,784	57,64
574,14	57,9
574,496	57,77
574,853	58,23
575,209	58,42
575,565	58,3
575,92	58,06
576,276	57,62
576,632	58,57
576,988	57,94
577,344	58,05
577,699	58,25
578,055	58,61
578,411	57,76
578,766	58,35
579,122	58
579,477	58,04
579,832	58,08
580,188	58,27
580,543	57,73
580,898	58,61
581,253	58,34
581,608	58,09
581,963	58,79
582,318	57,87
582,673	58,38
583,028	57,8
583,383	58,05
583,738	58,5
584,093	58,47
584,447	57,81
584,802	58,46
585,156	58,29
585,511	57,95
585,865	57,99
586,22	58,21
586,574	58
586,929	58,42
587,283	58,3
587,637	58,51
587,991	58,27
588,345	58,42
588,699	58,32
589,053	57,99
589,407	57,92
589,761	58,25
590,115	58,27
590,469	58,05
590,823	57,97
591,176	58,45
591,53	58,64
591,883	58,42
592,237	58,45
592,59	58,21
592,944	58,39
593,297	58,43
593,651	58,55
594,004	57,81
594,357	58,18
594,71	58,79
595,063	58,23
595,416	58,32
595,769	57,99
596,122	58,33
596,475	58,34
596,828	58,13
597,181	58,81
597,534	58,1
597,886	57,74
598,239	58,53
598,592	57,96
598,944	58,35
599,297	58,51
599,649	58,22
600,001	58,75
600,354	58,32
600,706	58,5
601,058	58,18
601,41	58,08
601,763	57,93
602,115	57,96
602,467	59,08
602,819	58,46
603,17	57,86
603,522	58,53
603,874	58,54
604,226	58,86
604,578	58,89
604,929	58,12
605,281	58,11
605,632	58,5
605,984	58,17
606,335	59,03
606,687	58,26
607,038	58,28
607,389	58,1
607,74	58,05
608,092	57,84
608,443	58,73
608,794	57,94
609,145	58,33
609,496	58,58
609,847	58,15
610,197	58,58
610,548	58,04
610,899	58,39
611,25	58,26
611,6	58,42
611,951	58,61
612,301	58,14
612,652	58,46
613,002	58,35
613,353	58,58
613,703	58,28
614,053	58,58
614,404	58,43
614,754	58,64
615,104	58,13
615,454	58,56
615,804	58,7
616,154	58,22
616,504	58,15
616,854	58,15
617,203	58,27
617,553	57,91
617,903	57,88
618,252	58,48
618,602	58,51
618,952	58,3
619,301	57,71
619,65	58,44
620	58,4
620,349	57,83
620,698	58,3
621,048	57,88
621,397	57,87
621,746	58,18
622,095	58,33
622,444	58,17
622,793	58,2
623,142	58,31
623,491	57,78
623,839	57,44
624,188	58,23
624,537	57,6
624,885	58,49
625,234	58,06
625,582	57,53
625,931	57,76
626,279	57,63
626,628	57,92
626,976	58,15
627,324	57,84
627,672	58,34
628,021	57,92
628,369	57,72
628,717	58,28
629,065	58,21
629,413	57,87
629,76	57,37
630,108	57,47
630,456	57,61
630,804	57,41
631,151	57,8
631,499	57,55
631,847	57,96
632,194	57,88
632,542	58,09
632,889	57,27
633,236	57,63
633,584	57,84
633,931	57,7
634,278	57,93
634,625	57,45
634,972	57,59
635,319	57,48
635,666	57,69
636,013	58,05
636,36	57,41
636,707	57,18
637,053	57,52
637,4	57,56
637,747	57,69
638,093	57,27
638,44	57,59
638,786	57,54
639,133	57,71
639,479	57,48
639,826	57,6
640,172	57,09
640,518	57,94
640,864	57,68
641,21	58,15
641,556	57,2
641,902	57,13
642,248	57,86
642,594	57,48
642,94	57,65
643,286	57,39
643,632	57,55
643,977	57,16
644,323	57,29
644,668	57,4
645,014	57,04
645,359	57,34
645,705	57,05
646,05	57,02
646,396	57,62
646,741	57,72
647,086	57,33
647,431	56,9
647,776	57
648,121	57,23
648,466	56,92
648,811	57,34
649,156	57,27
649,501	56,83
649,846	57,32
650,19	57,38
650,535	56,93
650,88	57,39
651,224	56,9
651,569	57,15
651,913	57,2
652,257	57,46
652,602	56,82
652,946	56,97
653,29	56,74
653,634	56,92
653,979	56,63
654,323	56,67
654,667	56,68
655,011	56,91
655,354	56,74
655,698	56,85
656,042	57,34
656,386	57,19
656,73	56,88
657,073	56,61
657,417	57,13
657,76	56,4
658,104	56,83
658,447	57,21
658,791	57,17
659,134	56,8
659,477	57,41
659,82	57,7
660,163	56,46
660,506	56,76
660,85	56,55
661,192	57,19
661,535	56,56
661,878	57,02
662,221	57,29
662,564	56,41
662,907	57,11
663,249	56,17
663,592	56,78
663,934	56,93
664,277	56,9
664,619	56,4
664,962	56,43
665,304	56,73
665,646	56,58
665,988	56,38
666,331	56,35
666,673	56,11
667,015	56,69
667,357	56,54
667,699	56,88
668,041	56,39
668,382	56,66
668,724	55,93
669,066	55,93
669,408	56,42
669,749	56,8
670,091	56,34
670,432	56,26
670,774	55,87
671,115	56,12
671,457	56,91
671,798	56,76
672,139	56,21
672,48	57,13
672,821	56,77
673,162	56,63
673,504	56,59
673,844	56,35
674,185	56,71
674,526	56,65
674,867	56,37
675,208	56,28
675,548	56,75
675,889	56,17
676,23	56,17
676,57	56,19
676,911	56,59
677,251	57
677,591	56,69
677,932	56,23
678,272	57,04
678,612	56,1
678,952	56,6
679,292	56,13
679,633	55,85
679,972	56,87
680,312	56,5
680,652	56,72
680,992	56,15
681,332	56,09
681,672	56,46
682,011	56,76
682,351	56,2
682,69	56,63
683,03	56,3
683,369	56,37
683,709	55,83
684,048	55,8
684,387	56,5
684,726	55,89
685,066	56,83
685,405	56,19
685,744	56,79
686,083	56,78
686,422	56,66
686,761	55,57
687,099	56,67
687,438	55,55
687,777	56,6
688,116	54,95
688,454	56,25
688,793	56,33
689,131	56,05
689,47	56,07
689,808	55,85
690,146	56,31
690,485	56,54
690,823	55,9
691,161	56,27
691,499	56,12
691,837	55,14
692,175	56,51
692,513	56,26
692,851	55,83
693,189	56,42
693,527	55,77
693,864	55,81
694,202	56,14
694,54	56,7
694,877	56,04
695,215	55,73
695,552	56,19
695,89	56,52
696,227	56,09
696,564	56,06
696,901	56,35
697,239	55,94
697,576	55,9
697,913	56,2
698,25	56,21
698,587	55,85
698,924	56,64
699,26	55,71
699,597	55,65
699,934	56,01
700,271	56,93
700,607	55,64
700,944	54,94
701,28	55,34
701,617	55,5
701,953	55,85
702,29	55,84
702,626	55,92
702,962	55,95
703,298	55,54
703,634	55,65
703,97	55,81
704,306	55,15
704,642	56,46
704,978	55,68
705,314	55,44
705,65	55,59
705,986	55,31
706,321	55,74
706,657	56,3
706,993	55,65
707,328	55,84
707,664	55,3
707,999	55,24
708,334	55,56
708,67	55,28
709,005	55,46
709,34	55,73
709,675	55,37
710,01	55,49
710,345	55,52
710,68	55,29
711,015	55,37
711,35	55,76
711,685	55,7
712,019	55,65
712,354	55,59
712,689	55,33
713,023	55,45
713,358	54,56
713,692	55,08
714,027	55,23
714,361	56,1
714,695	55,02
715,029	55,09
715,364	55,05
715,698	55,51
716,032	55,4
716,366	56,02
716,7	55,28
717,034	56,11
717,367	54,7
717,701	55,49
718,035	55,09
718,369	55,66
718,702	54,68
719,036	54,68
719,369	55,1
719,703	54,9
720,036	55,48
720,37	55,34
720,703	55,1
721,036	54,67
721,369	53,99
721,702	54,89
722,035	55,42
722,368	55,38
722,701	55,02
723,034	53,95
723,367	55,63
723,7	55,17
724,033	55,43
724,365	54,58
724,698	54,09
725,03	54,5
725,363	55,08
725,695	55,1
726,028	55,16
726,36	54,29
726,692	55,93
727,024	55,3
727,357	54,88
727,689	54,45
728,021	54,73
728,353	54,97
728,685	55,19
729,017	55,16
729,348	54,77
729,68	54,62
730,012	54,99
730,344	55,4
730,675	54,23
731,007	54,87
731,338	54,93
731,67	54,84
732,001	55,22
732,332	54,68
732,664	54,99
732,995	55,28
733,326	54,04
733,657	54,68
733,988	54,4
734,319	54,94
734,65	54,26
734,981	54,65
735,312	54,82
735,642	54,27
735,973	55,09
736,304	54,74
736,634	54,89
736,965	54,87
737,295	55,54
737,626	55,4
737,956	55,18
738,286	54,15
738,617	55,15
738,947	54,22
739,277	55,27
739,607	55,08
739,937	55,46
740,267	53,57
740,597	53,94
740,927	54,98
741,256	55,35
741,586	54,46
741,916	54,5
742,246	54,13
742,575	54,04
742,905	54,4
743,234	55,19
743,563	54,41
743,893	53,67
744,222	54
744,551	54,87
744,88	55,29
745,21	54,39
745,539	54,62
745,868	55,56
746,197	54,82
746,525	54,21
746,854	54,72
747,183	54,16
747,512	54,42
747,84	55,61
748,169	54,79
748,498	54,32
748,826	55,44
749,154	55,53
749,483	55,05
749,811	53,87
750,139	54,66
750,468	55,81
750,796	53,8
751,124	55,01
751,452	55,69
751,78	54,17
752,108	54,67
752,436	55,24
752,763	54,28
753,091	54,16
753,419	54,62
753,747	55,3
754,074	53,22
754,402	55,09
754,729	54,38
755,057	52,67
755,384	55,22
755,711	54,23
756,038	54,29
756,366	54,17
756,693	54,22
757,02	54,59
757,347	55,19
757,674	54,11
758,001	54,9
758,327	55,61
758,654	54,6
758,981	53,69
759,308	54,31
759,634	54,11
759,961	55,64
760,287	53,73
760,614	53,31
760,94	54,04
761,266	54,04
761,593	53,88
761,919	53,23
762,245	54,86
762,571	53,82
762,897	54,2
763,223	54,34
763,549	53,18
763,875	54,81
764,201	53,78
764,527	55,51
764,852	55,78
765,178	54,78
765,503	54,66
765,829	54,82
766,154	54,94
766,48	55,13
766,805	55,45
767,13	54,14
767,456	53,33
767,781	54,67
768,106	53,63
768,431	53,97
768,756	54,37
769,081	55,65
769,406	55,13
769,731	53,94
770,056	55,6
770,38	53,29
770,705	53,74
771,03	53,38
771,354	54,38
771,679	53,94
772,003	53,77
772,327	54,46
772,652	54,45
772,976	53,88
773,3	54,27
773,624	54,95
773,948	55,17
774,272	54,3
774,596	54,36
774,92	54,53
775,244	54,3
775,568	54,39
775,892	54,2
776,215	54,09
776,539	52,73
776,863	53,14
777,186	54,61
777,51	54,56
777,833	54,83
778,156	54,88
778,48	54,64
778,803	54,54
779,126	51,92
779,449	55,44
779,772	53,3
