# Supplementary material for: Complementary hybrid electrodes for high contrast electrochromic devices with fast response
Source: Nat Commun. 2019 Oct 25;10:4874. doi: 10.1038/s41467-019-12617-4 (PMC6814761; doi:10.1038/s41467-019-12617-4)
Supplement: Supplementary file 3 — Source Data [file 41467_2019_12617_MOESM3_ESM.zip › Fig-5b.txt]

16:23:05.815	1522851785815	4689820.02
16:23:05.965	1522851785965	4684456.05
16:23:06.115	1522851786115	4687251.47
16:23:06.264	1522851786264	4682276.66
16:23:06.413	1522851786413	4691912.11
16:23:06.563	1522851786563	4684387.65
16:23:06.713	1522851786713	4695344.38
16:23:06.863	1522851786863	4691581.79
16:23:07.015	1522851787015	4697646.23
16:23:07.166	1522851787166	4688831.97
16:23:07.316	1522851787316	4696602.48
16:23:07.463	1522851787463	4687548.45
16:23:07.613	1522851787613	4691844.2
16:23:07.765	1522851787765	4683624
16:23:07.920	1522851787920	4695813.76
16:23:08.069	1522851788069	4675388.68
16:23:08.211	1522851788211	4684120.48
16:23:08.363	1522851788363	4687856.71
16:23:08.513	1522851788513	4690615.19
16:23:08.663	1522851788663	4687724.51
16:23:08.815	1522851788815	4688991.02
16:23:08.965	1522851788965	4685775.23
16:23:09.115	1522851789115	4693144.45
16:23:09.264	1522851789264	4686106.03
16:23:09.414	1522851789414	4687734.6
16:23:09.564	1522851789564	4683629.35
16:23:09.714	1522851789714	4687205.07
16:23:09.862	1522851789862	4684547.65
16:23:10.013	1522851790013	4688571.33
16:23:10.164	1522851790164	4683334.77
16:23:10.314	1522851790314	4684395.02
16:23:10.467	1522851790467	4684414.4
16:23:10.613	1522851790613	4692997.16
16:23:10.763	1522851790763	4686716.15
16:23:10.923	1522851790923	4690207.6
16:23:11.067	1522851791067	4682714.24
16:23:11.218	1522851791218	4684016.83
16:23:11.368	1522851791368	4677731.78
16:23:11.518	1522851791518	4681925.31
16:23:11.660	1522851791660	4682306.12
16:23:11.812	1522851791812	4687020.98
16:23:11.964	1522851791964	4681388.75
16:23:12.114	1522851792114	4685650.56
16:23:12.261	1522851792261	4677000.66
16:23:12.413	1522851792413	4682141.56
16:23:12.565	1522851792565	4675651.77
16:23:12.715	1522851792715	4683510.67
16:23:12.860	1522851792860	4684856.11
16:23:13.010	1522851793010	4684614.1
16:23:13.160	1522851793160	4677728.76
16:23:13.312	1522851793312	4683512.14
16:23:13.465	1522851793465	4679706.54
16:23:13.615	1522851793615	4681374.83
16:23:13.765	1522851793765	4679348.06
16:23:13.915	1522851793915	4676551.82
16:23:14.061	1522851794061	4678852.28
16:23:14.212	1522851794212	4672817.16
16:23:14.362	1522851794362	4673595.21
16:23:14.512	1522851794512	4673488.92
16:23:14.668	1522851794668	4673021.45
16:23:14.818	1522851794818	4675238.38
16:23:14.969	1522851794969	4683949.8
16:23:15.119	1522851795119	4683405.79
16:23:15.261	1522851795261	4677559.57
16:23:15.414	1522851795414	4675656.65
16:23:15.564	1522851795564	4675353.81
16:23:15.715	1522851795715	4680317.53
16:23:15.868	1522851795868	4673457.1
16:23:16.018	1522851796018	4680107.64
16:23:16.168	1522851796168	4683256.47
16:23:16.318	1522851796318	4677821.63
16:23:16.460	1522851796460	4680098.19
16:23:16.611	1522851796611	4675554.45
16:23:16.761	1522851796761	4676969.44
16:23:16.911	1522851796911	4676984.97
16:23:17.065	1522851797065	4680178.69
16:23:17.215	1522851797215	4675400.95
16:23:17.365	1522851797365	4688033.27
16:23:17.515	1522851797515	4680443.36
16:23:17.660	1522851797660	4679765.98
16:23:17.811	1522851797811	4680469.85
16:23:17.961	1522851797961	4676904.03
16:23:18.111	1522851798111	4670571.23
16:23:18.261	1522851798261	4676546.84
16:23:18.411	1522851798411	4677423.1
16:23:18.563	1522851798563	4678727.21
16:23:18.713	1522851798713	4676545.48
16:23:18.869	1522851798869	4678505.14
16:23:19.010	1522851799010	4674165.5
16:23:19.160	1522851799160	4682074.17
16:23:19.310	1522851799310	4674209.06
16:23:19.462	1522851799462	4677645.3
16:23:19.612	1522851799612	4672495.1
16:23:19.762	1522851799762	4679524.72
16:23:19.913	1522851799913	4674152.26
16:23:20.067	1522851800067	4678304.19
16:23:20.219	1522851800219	4676993.88
16:23:20.361	1522851800361	4675282.8
16:23:20.511	1522851800511	4677380.05
16:23:20.660	1522851800660	4675995.55
16:23:20.810	1522851800810	4667702.32
16:23:20.960	1522851800960	4680202.6
16:23:21.110	1522851801110	4677241.18
16:23:21.262	1522851801262	4683341.4
16:23:21.412	1522851801412	4674340.02
16:23:21.562	1522851801562	4674615.44
16:23:21.712	1522851801712	4669409.01
16:23:21.868	1522851801868	4673997.63
16:23:22.018	1522851802018	4672043.21
16:23:22.168	1522851802168	4675357.2
16:23:22.318	1522851802318	4673489.78
16:23:22.469	1522851802469	4678917.9
16:23:22.611	1522851802611	4669520.43
16:23:22.762	1522851802762	4668240.33
16:23:22.912	1522851802912	4667907.58
16:23:23.064	1522851803064	4671652.21
16:23:23.214	1522851803214	4667874.15
16:23:23.364	1522851803364	4679053.89
16:23:23.514	1522851803514	4675963.87
16:23:23.660	1522851803660	4682893.87
16:23:23.810	1522851803810	4669968.31
16:23:23.960	1522851803960	4673598.16
16:23:24.110	1522851804110	4672344.24
16:23:24.262	1522851804262	4670383.45
16:23:24.412	1522851804412	4669611.02
16:23:24.562	1522851804562	4679145.01
16:23:24.713	1522851804713	4672252.2
16:23:24.868	1522851804868	4673539.11
16:23:25.018	1522851805018	4674272.52
16:23:25.168	1522851805168	4636543.44
16:23:25.318	1522851805318	2430932.42
16:23:25.460	1522851805460	961722.11
16:23:25.612	1522851805612	579589.42
16:23:25.762	1522851805762	479623.54
16:23:25.912	1522851805912	437480.53
16:23:26.060	1522851806060	422333.86
16:23:26.212	1522851806212	404293.29
16:23:26.362	1522851806362	401005.65
16:23:26.512	1522851806512	393973.92
16:23:26.668	1522851806668	393459.43
16:23:26.810	1522851806810	383623.25
16:23:26.961	1522851806961	382364.44
16:23:27.111	1522851807111	380415.24
16:23:27.260	1522851807260	377714.33
16:23:27.410	1522851807410	374250.02
16:23:27.560	1522851807560	372988.21
16:23:27.710	1522851807710	377387.37
16:23:27.862	1522851807862	368912.31
16:23:28.012	1522851808012	369056.05
16:23:28.162	1522851808162	366293.82
16:23:28.312	1522851808312	367151.02
16:23:28.467	1522851808467	363177.78
16:23:28.617	1522851808617	367092.26
16:23:28.767	1522851808767	366455.54
16:23:28.918	1522851808918	358873
16:23:29.068	1522851809068	359389.92
16:23:29.218	1522851809218	359571.62
16:23:29.368	1522851809368	363792.54
16:23:29.518	1522851809518	359389.45
16:23:29.660	1522851809660	361324.65
16:23:29.810	1522851809810	359193.54
16:23:29.960	1522851809960	360021.43
16:23:30.110	1522851810110	358435.63
16:23:30.262	1522851810262	356781
16:23:30.412	1522851810412	358757.48
16:23:30.562	1522851810562	357988
16:23:30.712	1522851810712	358868.24
16:23:30.868	1522851810868	356533.52
16:23:31.018	1522851811018	351833.91
16:23:31.168	1522851811168	355976.83
16:23:31.318	1522851811318	354614.28
16:23:31.460	1522851811460	352946.4
16:23:31.612	1522851811612	353204.07
16:23:31.762	1522851811762	350139.83
16:23:31.912	1522851811912	354444.63
16:23:32.068	1522851812068	348121.01
16:23:32.210	1522851812210	354072.16
16:23:32.360	1522851812360	351090.05
16:23:32.511	1522851812511	347407.6
16:23:32.668	1522851812668	350223.34
16:23:32.810	1522851812810	347374.38
16:23:32.960	1522851812960	350511.23
16:23:33.110	1522851813110	350007.68
16:23:33.264	1522851813264	346775.1
16:23:33.416	1522851813416	344600.15
16:23:33.566	1522851813566	345873.7
16:23:33.716	1522851813716	347375.08
16:23:33.868	1522851813868	349123.75
16:23:34.018	1522851814018	343245.51
16:23:34.168	1522851814168	344827.79
16:23:34.318	1522851814318	344849.96
16:23:34.460	1522851814460	344679
16:23:34.612	1522851814612	346578.61
16:23:34.762	1522851814762	348413.69
16:23:34.912	1522851814912	349110.47
16:23:35.065	1522851815065	346288.31
16:23:35.215	1522851815215	347234.31
16:23:35.365	1522851815365	346015.69
16:23:35.515	1522851815515	343058.56
16:23:35.667	1522851815667	346149.5
16:23:35.817	1522851815817	350032.68
16:23:35.967	1522851815967	343394.96
16:23:36.117	1522851816117	346343.76
16:23:36.259	1522851816259	341770.76
16:23:36.410	1522851816410	344782.88
16:23:36.560	1522851816560	344962.26
16:23:36.710	1522851816710	342924.27
16:23:36.868	1522851816868	344825.2
16:23:37.010	1522851817010	342018.21
16:23:37.160	1522851817160	341703.59
16:23:37.310	1522851817310	343953.97
16:23:37.468	1522851817468	343664.26
16:23:37.610	1522851817610	345766.25
16:23:37.760	1522851817760	345761.31
16:23:37.910	1522851817910	342747.38
16:23:38.068	1522851818068	338826.68
16:23:38.210	1522851818210	343438.12
16:23:38.360	1522851818360	338985.54
16:23:38.510	1522851818510	341881.36
16:23:38.667	1522851818667	343562.57
16:23:38.809	1522851818809	339532.83
16:23:38.959	1522851818959	342319.13
16:23:39.111	1522851819111	343354.05
16:23:39.261	1522851819261	340986.45
16:23:39.413	1522851819413	341724.48
16:23:39.563	1522851819563	345262.43
16:23:39.713	1522851819713	339225.96
16:23:39.868	1522851819868	338915.04
16:23:40.010	1522851820010	342906.18
16:23:40.160	1522851820160	344496.26
16:23:40.310	1522851820310	338458.52
16:23:40.468	1522851820468	343439.32
16:23:40.610	1522851820610	341748.86
16:23:40.760	1522851820760	345581.1
16:23:40.910	1522851820910	339514.82
16:23:41.068	1522851821068	340459.82
16:23:41.209	1522851821209	340043.58
16:23:41.359	1522851821359	340891.95
16:23:41.510	1522851821510	340488.93
16:23:41.668	1522851821668	341332.41
16:23:41.810	1522851821810	341758.39
16:23:41.960	1522851821960	342729.52
16:23:42.112	1522851822112	336100.67
16:23:42.268	1522851822268	336535.4
16:23:42.410	1522851822410	334515.98
16:23:42.560	1522851822560	341326.27
16:23:42.710	1522851822710	341302.07
16:23:42.868	1522851822868	335939.91
16:23:43.009	1522851823009	339985.95
16:23:43.159	1522851823159	338312.79
16:23:43.309	1522851823309	337113.57
16:23:43.461	1522851823461	337538.77
16:23:43.618	1522851823618	337169.81
16:23:43.768	1522851823768	341992.99
16:23:43.918	1522851823918	337832.68
16:23:44.060	1522851824060	338472.64
16:23:44.211	1522851824211	340704.39
16:23:44.361	1522851824361	333498.57
16:23:44.512	1522851824512	335886.29
16:23:44.668	1522851824668	336122.12
16:23:44.810	1522851824810	335915.86
16:23:44.960	1522851824960	338761.14
16:23:45.112	1522851825112	333055.44
16:23:45.267	1522851825267	1792019.03
16:23:45.417	1522851825417	4483639.34
16:23:45.567	1522851825567	4575271.77
16:23:45.718	1522851825718	4608464.54
16:23:45.860	1522851825860	4616674.71
16:23:46.012	1522851826012	4635871.87
16:23:46.162	1522851826162	4631554.86
16:23:46.312	1522851826312	4645148.26
16:23:46.467	1522851826467	4641685.85
16:23:46.618	1522851826618	4649575.28
16:23:46.768	1522851826768	4650107.16
16:23:46.909	1522851826909	4661271.97
16:23:47.061	1522851827061	4653853.85
16:23:47.218	1522851827218	4656076.66
16:23:47.368	1522851827368	4657226.1
16:23:47.518	1522851827518	4670632.13
16:23:47.660	1522851827660	4668820.57
16:23:47.818	1522851827818	4668177.54
16:23:47.968	1522851827968	4666720.01
16:23:48.118	1522851828118	4672935.84
16:23:48.260	1522851828260	4669297.26
16:23:48.418	1522851828418	4674648.86
16:23:48.568	1522851828568	4671062.95
16:23:48.718	1522851828718	4676351.94
16:23:48.860	1522851828860	4672965.26
16:23:49.018	1522851829018	4670979.43
16:23:49.168	1522851829168	4674745.06
16:23:49.318	1522851829318	4677474.25
16:23:49.460	1522851829460	4674890.87
16:23:49.618	1522851829618	4676967.27
16:23:49.768	1522851829768	4676983.8
16:23:49.918	1522851829918	4680001.47
16:23:50.060	1522851830060	4683086.87
16:23:50.212	1522851830212	4684605.71
16:23:50.362	1522851830362	4679185.76
16:23:50.512	1522851830512	4690448.18
16:23:50.667	1522851830667	4677186.12
16:23:50.809	1522851830809	4684563.21
16:23:50.959	1522851830959	4676909.13
16:23:51.111	1522851831111	4685081.1
16:23:51.268	1522851831268	4680528.87
16:23:51.410	1522851831410	4682898.01
16:23:51.560	1522851831560	4683555.91
16:23:51.710	1522851831710	4685674.54
16:23:51.867	1522851831867	4680756.01
16:23:52.009	1522851832009	4688660.25
16:23:52.159	1522851832159	4677047.44
16:23:52.309	1522851832309	4686196.44
16:23:52.461	1522851832461	4686484.84
16:23:52.618	1522851832618	4691790.8
16:23:52.758	1522851832758	4688433.81
16:23:52.908	1522851832908	4686931.62
16:23:53.060	1522851833060	4688385.62
16:23:53.212	1522851833212	4682693.88
16:23:53.362	1522851833362	4679383.69
16:23:53.512	1522851833512	4684748.82
16:23:53.667	1522851833667	4684943.76
16:23:53.818	1522851833818	4685481.93
16:23:53.968	1522851833968	4683209.85
16:23:54.108	1522851834108	4685286.98
16:23:54.260	1522851834260	4684997.03
16:23:54.412	1522851834412	4682204.14
16:23:54.562	1522851834562	4685073.73
16:23:54.712	1522851834712	4688683.99
16:23:54.866	1522851834866	4689057.06
16:23:55.008	1522851835008	4681773.8
16:23:55.160	1522851835160	4683051.79
16:23:55.310	1522851835310	4680732.22
16:23:55.467	1522851835467	4687190.42
16:23:55.609	1522851835609	4691779.26
16:23:55.759	1522851835759	4688496.59
16:23:55.909	1522851835909	4689149.01
16:23:56.067	1522851836067	4685659.69
16:23:56.208	1522851836208	4687801.85
16:23:56.358	1522851836358	4683976.54
16:23:56.508	1522851836508	4681918.19
16:23:56.660	1522851836660	4677098.04
16:23:56.811	1522851836811	4680736.15
16:23:56.961	1522851836961	4688676.08
16:23:57.111	1522851837111	4689899.89
16:23:57.267	1522851837267	4685737.06
16:23:57.408	1522851837408	4690166.22
16:23:57.558	1522851837558	4685803.61
16:23:57.708	1522851837708	4682156.6
16:23:57.860	1522851837860	4681773.82
16:23:58.012	1522851838012	4686437.94
16:23:58.163	1522851838163	4683242.3
16:23:58.313	1522851838313	4682934.14
16:23:58.467	1522851838467	4691559.34
16:23:58.617	1522851838617	4690712.96
16:23:58.767	1522851838767	4682945.76
16:23:58.917	1522851838917	4688653.17
16:23:59.059	1522851839059	4682924.35
16:23:59.210	1522851839210	4683111.14
16:23:59.360	1522851839360	4691735.75
16:23:59.510	1522851839510	4685441.44
16:23:59.667	1522851839667	4685702
16:23:59.809	1522851839809	4685523.39
16:23:59.961	1522851839961	4682346.38
16:24:00.111	1522851840111	4688686.83
16:24:00.267	1522851840267	4684841.89
16:24:00.408	1522851840408	4685141.81
16:24:00.558	1522851840558	4684714.95
16:24:00.708	1522851840708	4682648
16:24:00.860	1522851840860	4690723.19
16:24:01.010	1522851841010	4681357.27
16:24:01.162	1522851841162	4681601.01
16:24:01.312	1522851841312	4686435.61
16:24:01.467	1522851841467	4682635.49
16:24:01.608	1522851841608	4683223.55
16:24:01.758	1522851841758	4680064.09
16:24:01.908	1522851841908	4682178.19
16:24:02.060	1522851842060	4681071.73
16:24:02.212	1522851842212	4686727.56
16:24:02.362	1522851842362	4688970.3
16:24:02.512	1522851842512	4681997.96
16:24:02.659	1522851842659	4679445.18
16:24:02.811	1522851842811	4678760.78
16:24:02.961	1522851842961	4683311.48
16:24:03.111	1522851843111	4686258.76
16:24:03.258	1522851843258	4688168.22
16:24:03.409	1522851843409	4685715.7
16:24:03.559	1522851843559	4686697.13
16:24:03.709	1522851843709	4689085.12
16:24:03.862	1522851843862	4683310.52
16:24:04.014	1522851844014	4688802.73
16:24:04.165	1522851844165	4685085.64
16:24:04.315	1522851844315	4682046.37
16:24:04.467	1522851844467	4682394.55
16:24:04.608	1522851844608	4682195.08
16:24:04.758	1522851844758	4686818.7
16:24:04.908	1522851844908	4687192.08
16:24:05.060	1522851845060	4687374.66
16:24:05.217	1522851845217	4186725.49
16:24:05.367	1522851845367	1744249.78
16:24:05.517	1522851845517	761700.49
16:24:05.659	1522851845659	525531.45
16:24:05.809	1522851845809	455467.28
16:24:05.961	1522851845961	427503.26
16:24:06.111	1522851846111	411608.07
16:24:06.267	1522851846267	403262.12
16:24:06.417	1522851846417	396123.25
16:24:06.567	1522851846567	389401.56
16:24:06.717	1522851846717	391287.06
16:24:06.859	1522851846859	383410.26
16:24:07.011	1522851847011	380316.78
16:24:07.163	1522851847163	379077.01
16:24:07.313	1522851847313	371762.82
16:24:07.467	1522851847467	370951.27
16:24:07.609	1522851847609	372940.87
16:24:07.759	1522851847759	368852.92
16:24:07.909	1522851847909	370321.18
16:24:08.067	1522851848067	366380.14
16:24:08.209	1522851848209	372382.04
16:24:08.361	1522851848361	365628.74
16:24:08.511	1522851848511	363016.62
16:24:08.666	1522851848666	361094.91
16:24:08.817	1522851848817	358298.22
16:24:08.967	1522851848967	358815.64
16:24:09.117	1522851849117	363092.43
16:24:09.259	1522851849259	358763.61
16:24:09.411	1522851849411	360604.55
16:24:09.561	1522851849561	357253.27
16:24:09.711	1522851849711	362733.27
16:24:09.867	1522851849867	354066.97
16:24:10.009	1522851850009	359589.61
16:24:10.159	1522851850159	357400.03
16:24:10.309	1522851850309	358852.93
16:24:10.466	1522851850466	357277.49
16:24:10.617	1522851850617	359304.94
16:24:10.767	1522851850767	354312.68
16:24:10.917	1522851850917	359320.23
16:24:11.059	1522851851059	354963.55
16:24:11.211	1522851851211	348652.67
16:24:11.361	1522851851361	351180.75
16:24:11.512	1522851851512	352448.61
16:24:11.667	1522851851667	351652.74
16:24:11.809	1522851851809	353530.05
16:24:11.961	1522851851961	352432.16
16:24:12.111	1522851852111	346726.63
16:24:12.267	1522851852267	350402.61
16:24:12.409	1522851852409	349758.43
16:24:12.559	1522851852559	353697.77
16:24:12.709	1522851852709	345429.63
16:24:12.861	1522851852861	348206.01
16:24:13.017	1522851853017	349892.37
16:24:13.167	1522851853167	349676.34
16:24:13.308	1522851853308	347940.8
16:24:13.460	1522851853460	352644.14
16:24:13.610	1522851853610	347370.96
16:24:13.762	1522851853762	346794.24
16:24:13.912	1522851853912	349673.2
16:24:14.066	1522851854066	349410.63
16:24:14.208	1522851854208	349030.51
16:24:14.360	1522851854360	342101.12
16:24:14.511	1522851854511	349337.02
16:24:14.667	1522851854667	345218.06
16:24:14.809	1522851854809	344746.87
16:24:14.959	1522851854959	346791.19
16:24:15.109	1522851855109	343739.2
16:24:15.266	1522851855266	343714.63
16:24:15.408	1522851855408	344883.5
16:24:15.558	1522851855558	346505.05
16:24:15.708	1522851855708	344040.64
16:24:15.866	1522851855866	345710.31
16:24:16.017	1522851856017	342882.1
16:24:16.158	1522851856158	344733.94
16:24:16.332	1522851856332	344942.64
16:24:16.466	1522851856466	346205.16
16:24:16.617	1522851856617	351006.37
16:24:16.762	1522851856762	346630.73
16:24:16.912	1522851856912	342359.67
16:24:17.066	1522851857066	345255.34
16:24:17.208	1522851857208	346363.28
16:24:17.358	1522851857358	341110.02
16:24:17.509	1522851857509	342272.93
16:24:17.657	1522851857657	342323.01
16:24:17.807	1522851857807	341993.78
16:24:17.957	1522851857957	341999.99
16:24:18.107	1522851858107	342245.29
16:24:18.259	1522851858259	343757.16
16:24:18.410	1522851858410	339652.87
16:24:18.560	1522851858560	342283.26
16:24:18.710	1522851858710	340927.68
16:24:18.858	1522851858858	344081.65
16:24:19.010	1522851859010	343028.6
16:24:19.160	1522851859160	339114.47
16:24:19.310	1522851859310	342903.54
16:24:19.465	1522851859465	340123
16:24:19.607	1522851859607	342130.42
16:24:19.766	1522851859766	340737.47
16:24:19.917	1522851859917	338712.73
16:24:20.059	1522851860059	340184.13
16:24:20.211	1522851860211	345296.04
16:24:20.361	1522851860361	341076.28
16:24:20.513	1522851860513	339472.54
16:24:20.661	1522851860661	344611.75
16:24:20.811	1522851860811	343463.77
16:24:20.961	1522851860961	338044.61
16:24:21.111	1522851861111	338683.97
16:24:21.261	1522851861261	343842.37
16:24:21.407	1522851861407	339838.82
16:24:21.558	1522851861558	340187.74
16:24:21.708	1522851861708	343241.97
16:24:21.859	1522851861859	342770.84
16:24:22.016	1522851862016	338066.84
16:24:22.157	1522851862157	340553.12
16:24:22.307	1522851862307	338653.48
16:24:22.457	1522851862457	342267.65
16:24:22.608	1522851862608	339785.63
16:24:22.760	1522851862760	345549.32
16:24:22.910	1522851862910	334892.16
16:24:23.060	1522851863060	337071.62
16:24:23.216	1522851863216	342237.14
16:24:23.358	1522851863358	339804.59
16:24:23.510	1522851863510	337726.31
16:24:23.662	1522851863662	338508.41
16:24:23.814	1522851863814	340621.36
16:24:23.964	1522851863964	342390.06
16:24:24.114	1522851864114	336108.56
16:24:24.264	1522851864264	339907.15
16:24:24.416	1522851864416	340191.93
16:24:24.566	1522851864566	341475.62
16:24:24.716	1522851864716	341365.82
16:24:24.866	1522851864866	336742.09
16:24:25.008	1522851865008	338684.61
16:24:25.159	1522851865159	350756.83
16:24:25.309	1522851865309	3100128.78
16:24:25.460	1522851865460	4540473.07
16:24:25.610	1522851865610	4596599.36
16:24:25.761	1522851865761	4617294.26
16:24:25.911	1522851865911	4634469.94
16:24:26.061	1522851866061	4644823.42
16:24:26.216	1522851866216	4643219.17
16:24:26.366	1522851866366	4654381.28
16:24:26.516	1522851866516	4656135.29
16:24:26.666	1522851866666	4658779.95
16:24:26.808	1522851866808	4664077.74
16:24:26.958	1522851866958	4663696.04
16:24:27.108	1522851867108	4660227.25
16:24:27.258	1522851867258	4671104.38
16:24:27.416	1522851867416	4667052.27
16:24:27.566	1522851867566	4672092.94
16:24:27.716	1522851867716	4677921.96
16:24:27.866	1522851867866	4678579.34
16:24:28.008	1522851868008	4677679.58
16:24:28.159	1522851868159	4676617.24
16:24:28.309	1522851868309	4682584.92
16:24:28.460	1522851868460	4676918.3
16:24:28.612	1522851868612	4680913.44
16:24:28.762	1522851868762	4679483.61
16:24:28.912	1522851868912	4678916.26
16:24:29.062	1522851869062	4684723.96
16:24:29.214	1522851869214	4679330.7
16:24:29.364	1522851869364	4684834.9
16:24:29.514	1522851869514	4681686.14
16:24:29.664	1522851869664	4688052.99
16:24:29.814	1522851869814	4688042.57
16:24:29.964	1522851869964	4684217.68
16:24:30.116	1522851870116	4692937.52
16:24:30.269	1522851870269	4685302.81
16:24:30.410	1522851870410	4685677.65
16:24:30.561	1522851870561	4688004.22
16:24:30.712	1522851870712	4686579.37
16:24:30.865	1522851870865	4684817.98
16:24:31.015	1522851871015	4686880.26
16:24:31.165	1522851871165	4689846.01
16:24:31.307	1522851871307	4687538.49
16:24:31.458	1522851871458	4694310.4
16:24:31.610	1522851871610	4695727.43
16:24:31.760	1522851871760	4691783.19
16:24:31.916	1522851871916	4688262.97
16:24:32.057	1522851872057	4685355.82
16:24:32.207	1522851872207	4686386.07
16:24:32.357	1522851872357	4691342.66
16:24:32.509	1522851872509	4691069.51
16:24:32.665	1522851872665	4695810.33
16:24:32.815	1522851872815	4693445.03
16:24:32.965	1522851872965	4683235.39
16:24:33.115	1522851873115	4695645.44
16:24:33.257	1522851873257	4694460.46
16:24:33.409	1522851873409	4694200.93
16:24:33.559	1522851873559	4691666.18
16:24:33.715	1522851873715	4702433.32
16:24:33.865	1522851873865	4694920.17
16:24:34.015	1522851874015	4696618.34
16:24:34.165	1522851874165	4686932.14
16:24:34.307	1522851874307	4691955.91
16:24:34.457	1522851874457	4688199.5
16:24:34.607	1522851874607	4692360.54
16:24:34.758	1522851874758	4695855.49
16:24:34.910	1522851874910	4700294.04
16:24:35.062	1522851875062	4688360.88
16:24:35.212	1522851875212	4691969.33
16:24:35.362	1522851875362	4691675.52
16:24:35.515	1522851875515	4692038.13
16:24:35.657	1522851875657	4685757.22
16:24:35.807	1522851875807	4698592.88
16:24:35.958	1522851875958	4689151.79
16:24:36.115	1522851876115	4698134.67
16:24:36.257	1522851876257	4692230.04
16:24:36.407	1522851876407	4699698.03
16:24:36.557	1522851876557	4694462.9
16:24:36.709	1522851876709	4696443.45
16:24:36.856	1522851876856	4693209.85
16:24:37.016	1522851877016	4694416.63
16:24:37.166	1522851877166	4687544.98
16:24:37.308	1522851877308	4692045.17
16:24:37.460	1522851877460	4686110.39
16:24:37.610	1522851877610	4694588.21
16:24:37.761	1522851877761	4694698.59
16:24:37.915	1522851877915	4693410.88
16:24:38.057	1522851878057	4690462.15
16:24:38.207	1522851878207	4697971.44
16:24:38.357	1522851878357	4690813.9
16:24:38.515	1522851878515	4696950.56
16:24:38.657	1522851878657	4693932.58
16:24:38.807	1522851878807	4697734.28
16:24:38.957	1522851878957	4686063.28
16:24:39.115	1522851879115	4694273.97
16:24:39.257	1522851879257	4695207.64
16:24:39.407	1522851879407	4695033.56
16:24:39.557	1522851879557	4692274.98
16:24:39.709	1522851879709	4692517.51
16:24:39.865	1522851879865	4689503.93
16:24:40.015	1522851880015	4696117.07
16:24:40.156	1522851880156	4692238.75
16:24:40.308	1522851880308	4698413.39
16:24:40.460	1522851880460	4691458.1
16:24:40.610	1522851880610	4690126.53
16:24:40.760	1522851880760	4689031.7
16:24:40.915	1522851880915	4691268.22
16:24:41.057	1522851881057	4694645.83
16:24:41.207	1522851881207	4691499.38
16:24:41.359	1522851881359	4687133.01
16:24:41.507	1522851881507	4692676.42
16:24:41.659	1522851881659	4695044.5
16:24:41.809	1522851881809	4695416.65
16:24:41.959	1522851881959	4695876.46
16:24:42.107	1522851882107	4699805.2
16:24:42.259	1522851882259	4693240.69
16:24:42.409	1522851882409	4694447.17
16:24:42.559	1522851882559	4694412.66
16:24:42.716	1522851882716	4699568.5
16:24:42.866	1522851882866	4692679.97
16:24:43.016	1522851883016	4696969.53
16:24:43.166	1522851883166	4694950.47
16:24:43.308	1522851883308	4694043.52
16:24:43.466	1522851883466	4691160.83
16:24:43.616	1522851883616	4692634.38
16:24:43.766	1522851883766	4692128.72
16:24:43.908	1522851883908	4690166.94
16:24:44.060	1522851884060	4695785.85
16:24:44.210	1522851884210	4696819.16
16:24:44.360	1522851884360	4694866.58
16:24:44.516	1522851884516	4694047.27
16:24:44.658	1522851884658	4696317.29
16:24:44.808	1522851884808	4702276.55
16:24:44.958	1522851884958	4695762.96
16:24:45.116	1522851885116	4694947
16:24:45.257	1522851885257	3432907.42
16:24:45.407	1522851885407	1282819.7
16:24:45.557	1522851885557	644741.6
16:24:45.709	1522851885709	496659.24
16:24:45.861	1522851885861	446926.51
16:24:46.013	1522851886013	422446.81
16:24:46.163	1522851886163	409090.75
16:24:46.316	1522851886316	398196.65
16:24:46.466	1522851886466	390103.51
16:24:46.616	1522851886616	389784.85
16:24:46.766	1522851886766	389444.36
16:24:46.908	1522851886908	381914.83
16:24:47.058	1522851887058	377437.87
16:24:47.208	1522851887208	379878.41
16:24:47.358	1522851887358	374199.22
16:24:47.507	1522851887507	373841.35
16:24:47.659	1522851887659	372009.21
16:24:47.809	1522851887809	369786.9
16:24:47.959	1522851887959	366644.43
16:24:48.116	1522851888116	366548.87
16:24:48.266	1522851888266	365335.49
16:24:48.416	1522851888416	369341.21
16:24:48.566	1522851888566	362778.44
16:24:48.708	1522851888708	364253.45
16:24:48.859	1522851888859	361608.49
16:24:49.009	1522851889009	362801.11
16:24:49.159	1522851889159	360171.12
16:24:49.311	1522851889311	360094.6
16:24:49.466	1522851889466	359901.68
16:24:49.616	1522851889616	361665.92
16:24:49.766	1522851889766	362434.2
16:24:49.908	1522851889908	360826.26
16:24:50.062	1522851890062	356030.14
16:24:50.212	1522851890212	353447.57
16:24:50.362	1522851890362	357469.85
16:24:50.515	1522851890515	357773.88
16:24:50.657	1522851890657	351392.72
16:24:50.807	1522851890807	350313.27
16:24:50.957	1522851890957	360714.95
16:24:51.109	1522851891109	354482.32
16:24:51.261	1522851891261	356102.15
16:24:51.411	1522851891411	348226.99
16:24:51.561	1522851891561	351680.94
16:24:51.716	1522851891716	353160.1
16:24:51.857	1522851891857	349996.77
16:24:52.007	1522851892007	355128.1
16:24:52.157	1522851892157	356619.27
16:24:52.309	1522851892309	352537.8
16:24:52.461	1522851892461	352266.2
16:24:52.612	1522851892612	351925.82
16:24:52.762	1522851892762	354615.02
16:24:52.916	1522851892916	349238.34
16:24:53.058	1522851893058	350514.14
16:24:53.208	1522851893208	356864.4
16:24:53.358	1522851893358	349913.65
16:24:53.515	1522851893515	348120.77
16:24:53.666	1522851893666	349330.52
16:24:53.816	1522851893816	349882.16
16:24:53.966	1522851893966	351497.75
16:24:54.108	1522851894108	347670.57
16:24:54.260	1522851894260	350326.7
16:24:54.410	1522851894410	346726.84
16:24:54.560	1522851894560	351760.22
16:24:54.716	1522851894716	342995.83
16:24:54.858	1522851894858	347920.65
16:24:55.008	1522851895008	345219.12
16:24:55.158	1522851895158	350288.57
16:24:55.315	1522851895315	345559.54
16:24:55.465	1522851895465	347921.54
16:24:55.615	1522851895615	349943.7
16:24:55.765	1522851895765	344792.09
16:24:55.907	1522851895907	345011.05
16:24:56.059	1522851896059	348838.29
16:24:56.209	1522851896209	344779.46
16:24:56.359	1522851896359	347040.1
16:24:56.510	1522851896510	343357.83
16:24:56.665	1522851896665	345640.75
16:24:56.816	1522851896816	343479.78
16:24:56.957	1522851896957	342896.47
16:24:57.109	1522851897109	339919.28
16:24:57.261	1522851897261	347607.47
16:24:57.413	1522851897413	347543.31
16:24:57.563	1522851897563	344555.57
16:24:57.716	1522851897716	343401.65
16:24:57.858	1522851897858	342471.26
16:24:58.008	1522851898008	346456.44
16:24:58.158	1522851898158	345154.46
16:24:58.315	1522851898315	344727.04
16:24:58.457	1522851898457	344785.16
16:24:58.607	1522851898607	345611.94
16:24:58.757	1522851898757	344430.82
16:24:58.909	1522851898909	341429.58
16:24:59.062	1522851899062	345643.26
16:24:59.212	1522851899212	341507.72
16:24:59.362	1522851899362	340259.37
16:24:59.515	1522851899515	341275.63
16:24:59.657	1522851899657	341231.53
16:24:59.807	1522851899807	340834.61
16:24:59.957	1522851899957	341255.43
16:25:00.109	1522851900109	341504.07
16:25:00.261	1522851900261	345678.09
16:25:00.411	1522851900411	343259.72
16:25:00.561	1522851900561	345147.03
16:25:00.706	1522851900706	341954.77
16:25:00.858	1522851900858	344203.57
16:25:01.008	1522851901008	336432.76
16:25:01.168	1522851901168	342636.26
16:25:01.310	1522851901310	341076.98
16:25:01.462	1522851901462	342156.87
16:25:01.612	1522851901612	338048.23
16:25:01.762	1522851901762	341917.81
16:25:01.915	1522851901915	340173.44
16:25:02.056	1522851902056	339850.8
16:25:02.206	1522851902206	341244.74
16:25:02.357	1522851902357	339858.53
16:25:02.509	1522851902509	340078.64
16:25:02.665	1522851902665	340884.99
16:25:02.815	1522851902815	342775.21
16:25:02.965	1522851902965	338789.97
16:25:03.107	1522851903107	338414.01
16:25:03.257	1522851903257	340342.31
16:25:03.407	1522851903407	340728.94
16:25:03.557	1522851903557	339915.94
16:25:03.715	1522851903715	345050.83
16:25:03.856	1522851903856	342110.99
16:25:04.006	1522851904006	336755.14
16:25:04.156	1522851904156	341002.74
16:25:04.308	1522851904308	335532.99
16:25:04.456	1522851904456	336572.18
16:25:04.606	1522851904606	337009.42
16:25:04.756	1522851904756	333604.39
16:25:04.908	1522851904908	340105.87
16:25:05.066	1522851905066	338327.58
16:25:05.206	1522851905206	680574.36
16:25:05.358	1522851905358	4124119.79
16:25:05.515	1522851905515	4554837.4
16:25:05.657	1522851905657	4606155.74
16:25:05.807	1522851905807	4620972.26
16:25:05.957	1522851905957	4636119.82
16:25:06.115	1522851906115	4636202.07
16:25:06.257	1522851906257	4637722.65
16:25:06.407	1522851906407	4642597.7
16:25:06.558	1522851906558	4651302.52
16:25:06.706	1522851906706	4654233.63
16:25:06.858	1522851906858	4665862.53
16:25:07.008	1522851907008	4666604.3
16:25:07.158	1522851907158	4667197.25
16:25:07.306	1522851907306	4663748.58
16:25:07.458	1522851907458	4674004.66
16:25:07.608	1522851907608	4664985.7
16:25:07.758	1522851907758	4667952.16
16:25:07.906	1522851907906	4669263.9
16:25:08.058	1522851908058	4674369.32
16:25:08.209	1522851908209	4683424.33
16:25:08.359	1522851908359	4687832.68
16:25:08.515	1522851908515	4677659.74
16:25:08.656	1522851908656	4676145.78
16:25:08.806	1522851908806	4677020.66
16:25:08.956	1522851908956	4680059.06
16:25:09.108	1522851909108	4680648.04
16:25:09.259	1522851909259	4681989.57
16:25:09.409	1522851909409	4675169.95
16:25:09.559	1522851909559	4680922.29
16:25:09.706	1522851909706	4685288.07
16:25:09.858	1522851909858	4685402.25
16:25:10.008	1522851910008	4679236.78
16:25:10.158	1522851910158	4684346.12
16:25:10.315	1522851910315	4680392.15
16:25:10.457	1522851910457	4679113.11
16:25:10.607	1522851910607	4686300.63
16:25:10.757	1522851910757	4688817.32
16:25:10.914	1522851910914	4694918.01
16:25:11.064	1522851911064	4685598.94
16:25:11.214	1522851911214	4686649.92
16:25:11.365	1522851911365	4687907.19
16:25:11.509	1522851911509	4694673.33
16:25:11.665	1522851911665	4688228.23
16:25:11.815	1522851911815	4685038.45
16:25:11.965	1522851911965	4687711.29
16:25:12.107	1522851912107	4689633.23
16:25:12.264	1522851912264	4689838.68
16:25:12.414	1522851912414	4687999.55
16:25:12.564	1522851912564	4692796.02
16:25:12.706	1522851912706	4691559.67
16:25:12.858	1522851912858	4692150.19
16:25:13.008	1522851913008	4695700.22
16:25:13.158	1522851913158	4691960.42
16:25:13.310	1522851913310	4689160.26
16:25:13.464	1522851913464	4691829.58
16:25:13.614	1522851913614	4695131.72
16:25:13.764	1522851913764	4687627.87
16:25:13.906	1522851913906	4687213.99
16:25:14.058	1522851914058	4692939.66
16:25:14.208	1522851914208	4686534.21
16:25:14.359	1522851914359	4691401.13
16:25:14.515	1522851914515	4692479.29
16:25:14.657	1522851914657	4691809.64
16:25:14.807	1522851914807	4698290.01
16:25:14.957	1522851914957	4695116.57
16:25:15.115	1522851915115	4691632.45
16:25:15.257	1522851915257	4690910.63
16:25:15.407	1522851915407	4692142.92
16:25:15.557	1522851915557	4693430.92
16:25:15.714	1522851915714	4696058.2
16:25:15.864	1522851915864	4690289.32
16:25:16.014	1522851916014	4697239.8
16:25:16.164	1522851916164	4688133.25
16:25:16.306	1522851916306	4687715.08
16:25:16.458	1522851916458	4686065.85
16:25:16.608	1522851916608	4689648.95
16:25:16.758	1522851916758	4688495.39
16:25:16.915	1522851916915	4687882.05
16:25:17.057	1522851917057	4695069.42
16:25:17.207	1522851917207	4693026.49
16:25:17.359	1522851917359	4690287.26
16:25:17.514	1522851917514	4686834.13
16:25:17.665	1522851917665	4687359.87
16:25:17.806	1522851917806	4689974.11
16:25:17.956	1522851917956	4691264.38
16:25:18.108	1522851918108	4692773.06
16:25:18.260	1522851918260	4695326.04
16:25:18.410	1522851918410	4694549.13
16:25:18.560	1522851918560	4697915.79
16:25:18.712	1522851918712	4691610.74
16:25:18.864	1522851918864	4693577.88
16:25:19.014	1522851919014	4691185.05
16:25:19.164	1522851919164	4687880.25
16:25:19.306	1522851919306	4690538.98
16:25:19.458	1522851919458	4693230.16
16:25:19.608	1522851919608	4699281.32
16:25:19.758	1522851919758	4689378.69
16:25:19.914	1522851919914	4689844.31
16:25:20.056	1522851920056	4689759.98
16:25:20.206	1522851920206	4696471.49
16:25:20.356	1522851920356	4682720.84
16:25:20.508	1522851920508	4688517.66
16:25:20.660	1522851920660	4685224.6
16:25:20.810	1522851920810	4690813.83
16:25:20.960	1522851920960	4689621.01
16:25:21.106	1522851921106	4690337.31
16:25:21.258	1522851921258	4693031.56
16:25:21.410	1522851921410	4697379.83
16:25:21.560	1522851921560	4687296.8
16:25:21.710	1522851921710	4689521
16:25:21.855	1522851921855	4692673.05
16:25:22.007	1522851922007	4693007.17
16:25:22.161	1522851922161	4689707.05
16:25:22.311	1522851922311	4695201.98
16:25:22.456	1522851922456	4683463.34
16:25:22.608	1522851922608	4688759.46
16:25:22.758	1522851922758	4689763.58
16:25:22.908	1522851922908	4691591.68
16:25:23.064	1522851923064	4681238.93
16:25:23.206	1522851923206	4687993.44
16:25:23.356	1522851923356	4686835.87
16:25:23.506	1522851923506	4687762.66
16:25:23.658	1522851923658	4684594.1
16:25:23.810	1522851923810	4691000.46
16:25:23.961	1522851923961	4686421.47
16:25:24.111	1522851924111	4691885.49
16:25:24.255	1522851924255	4684515.01
16:25:24.406	1522851924406	4687303.07
16:25:24.558	1522851924558	4685836.85
16:25:24.709	1522851924709	4695451.53
16:25:24.864	1522851924864	4689511.21
16:25:25.005	1522851925005	4693272.62
16:25:25.155	1522851925155	4663990.18
16:25:25.305	1522851925305	2489527.55
16:25:25.457	1522851925457	969631.45
16:25:25.605	1522851925605	576437.87
16:25:25.755	1522851925755	475341.47
16:25:25.905	1522851925905	438464.74
16:25:26.057	1522851926057	423161.59
16:25:26.209	1522851926209	405296.76
16:25:26.359	1522851926359	399132.4
16:25:26.509	1522851926509	393628.73
16:25:26.664	1522851926664	389817.33
16:25:26.806	1522851926806	388689.82
16:25:26.956	1522851926956	380668.63
16:25:27.106	1522851927106	377929.67
16:25:27.264	1522851927264	380652.22
16:25:27.406	1522851927406	376372.41
16:25:27.556	1522851927556	371652.57
16:25:27.706	1522851927706	372068.66
16:25:27.858	1522851927858	369834.63
16:25:28.014	1522851928014	368636.08
16:25:28.155	1522851928155	369763.6
16:25:28.305	1522851928305	367278.39
16:25:28.455	1522851928455	366689.26
16:25:28.605	1522851928605	363963.5
16:25:28.757	1522851928757	369058.91
16:25:28.919	1522851928919	363764.87
16:25:29.061	1522851929061	365555.81
16:25:29.211	1522851929211	361421.17
16:25:29.361	1522851929361	362893.14
16:25:29.513	1522851929513	361244.32
16:25:29.663	1522851929663	359704.18
16:25:29.813	1522851929813	358766.65
16:25:29.965	1522851929965	361821.15
16:25:30.107	1522851930107	361235.99
16:25:30.258	1522851930258	358024.55
16:25:30.408	1522851930408	359194.21
16:25:30.557	1522851930557	359495.32
16:25:30.707	1522851930707	358843.32
16:25:30.857	1522851930857	356281.44
16:25:31.007	1522851931007	352667.21
16:25:31.159	1522851931159	354365.22
16:25:31.311	1522851931311	355644.42
16:25:31.462	1522851931462	357880.42
16:25:31.612	1522851931612	353005.16
16:25:31.760	1522851931760	354064.83
16:25:31.910	1522851931910	351530.14
16:25:32.062	1522851932062	349808.79
16:25:32.212	1522851932212	355011.57
16:25:32.364	1522851932364	351627.38
16:25:32.506	1522851932506	350955.55
16:25:32.658	1522851932658	351061.97
16:25:32.808	1522851932808	350174.92
16:25:32.957	1522851932957	353056.05
16:25:33.107	1522851933107	349429.27
16:25:33.257	1522851933257	352469.98
16:25:33.407	1522851933407	352603.71
16:25:33.563	1522851933563	353174.05
16:25:33.713	1522851933713	349022.52
16:25:33.863	1522851933863	353133.09
16:25:34.013	1522851934013	358130.55
16:25:34.158	1522851934158	351986.66
16:25:34.308	1522851934308	348931.77
16:25:34.460	1522851934460	347151.82
16:25:34.610	1522851934610	348065.43
16:25:34.762	1522851934762	349208.93
16:25:34.912	1522851934912	347376.4
16:25:35.064	1522851935064	349223.82
16:25:35.206	1522851935206	347103.9
16:25:35.358	1522851935358	343983.75
16:25:35.508	1522851935508	348597.26
16:25:35.658	1522851935658	344818.8
16:25:35.810	1522851935810	344713.96
16:25:35.956	1522851935956	346959.26
16:25:36.106	1522851936106	343527.12
16:25:36.256	1522851936256	347345.94
16:25:36.406	1522851936406	348901.17
16:25:36.557	1522851936557	347755.04
16:25:36.707	1522851936707	347415.8
16:25:36.857	1522851936857	340922.46
16:25:37.007	1522851937007	345299.72
16:25:37.157	1522851937157	343851.28
16:25:37.309	1522851937309	346251.48
16:25:37.459	1522851937459	346290.34
16:25:37.609	1522851937609	346762.8
16:25:37.758	1522851937758	349462.06
16:25:37.906	1522851937906	343991.49
16:25:38.056	1522851938056	346417.06
16:25:38.208	1522851938208	349645.54
16:25:38.364	1522851938364	345158.13
16:25:38.508	1522851938508	342661.51
16:25:38.658	1522851938658	344624.08
16:25:38.808	1522851938808	344640.09
16:25:38.957	1522851938957	344240.65
16:25:39.109	1522851939109	343589.08
16:25:39.259	1522851939259	345402.25
16:25:39.411	1522851939411	342129.92
16:25:39.557	1522851939557	342045.89
16:25:39.709	1522851939709	342779.02
16:25:39.859	1522851939859	343769.41
16:25:40.009	1522851940009	340202.13
16:25:40.157	1522851940157	339596.23
16:25:40.308	1522851940308	344421.6
16:25:40.459	1522851940459	341032.87
16:25:40.609	1522851940609	343457.21
16:25:40.759	1522851940759	341134.17
16:25:40.910	1522851940910	340580.35
16:25:41.060	1522851941060	339047.12
16:25:41.210	1522851941210	341221.36
16:25:41.357	1522851941357	344907.49
16:25:41.509	1522851941509	344018.82
16:25:41.659	1522851941659	345799.57
16:25:41.809	1522851941809	336378.72
16:25:41.958	1522851941958	341401.46
16:25:42.107	1522851942107	341843.5
16:25:42.257	1522851942257	342813.61
16:25:42.407	1522851942407	342881.25
16:25:42.562	1522851942562	341486.22
16:25:42.707	1522851942707	345440.87
16:25:42.857	1522851942857	339447.83
16:25:43.007	1522851943007	339173.66
16:25:43.157	1522851943157	341955.13
16:25:43.307	1522851943307	338443.33
16:25:43.457	1522851943457	343775.98
16:25:43.607	1522851943607	339147.64
16:25:43.757	1522851943757	337280.73
16:25:43.907	1522851943907	339763.46
16:25:44.057	1522851944057	334922.9
16:25:44.207	1522851944207	340207.98
16:25:44.363	1522851944363	346061.23
16:25:44.507	1522851944507	340384.96
16:25:44.658	1522851944658	340320.56
16:25:44.808	1522851944808	341664.97
16:25:44.957	1522851944957	342917.89
16:25:45.107	1522851945107	340396.38
16:25:45.257	1522851945257	1705098.75
16:25:45.409	1522851945409	4469444.47
16:25:45.557	1522851945557	4581919.7
16:25:45.707	1522851945707	4610114.11
16:25:45.857	1522851945857	4630758.82
16:25:46.007	1522851946007	4642619.86
16:25:46.159	1522851946159	4651297.2
16:25:46.307	1522851946307	4644537.17
16:25:46.457	1522851946457	4647674.97
16:25:46.608	1522851946608	4656107.66
16:25:46.757	1522851946757	4667139.14
16:25:46.909	1522851946909	4671638.25
16:25:47.059	1522851947059	4677575.76
16:25:47.209	1522851947209	4669931.03
16:25:47.357	1522851947357	4667961.29
16:25:47.508	1522851947508	4673584.4
16:25:47.658	1522851947658	4681383.99
16:25:47.808	1522851947808	4674479.51
16:25:47.957	1522851947957	4674534.22
16:25:48.109	1522851948109	4673624.39
16:25:48.261	1522851948261	4676217.94
16:25:48.421	1522851948421	4678787.21
16:25:48.562	1522851948562	4679643.9
16:25:48.706	1522851948706	4677406.94
16:25:48.857	1522851948857	4684856.49
16:25:49.007	1522851949007	4686959.19
16:25:49.157	1522851949157	4691805.26
16:25:49.309	1522851949309	4686390.24
16:25:49.459	1522851949459	4685991.77
16:25:49.610	1522851949610	4683278.05
16:25:49.757	1522851949757	4686654.27
16:25:49.909	1522851949909	4685964.77
16:25:50.059	1522851950059	4687784.86
16:25:50.209	1522851950209	4684770.33
16:25:50.362	1522851950362	4693632.39
16:25:50.506	1522851950506	4691105.36
16:25:50.656	1522851950656	4696807.41
16:25:50.806	1522851950806	4687495.55
16:25:50.957	1522851950957	4692335.45
16:25:51.107	1522851951107	4685920.95
16:25:51.257	1522851951257	4687921.71
16:25:51.407	1522851951407	4687626.26
16:25:51.557	1522851951557	4692095.91
16:25:51.709	1522851951709	4686981.9
16:25:51.859	1522851951859	4691368.77
16:25:52.009	1522851952009	4683714.35
