# Supplementary material for: Complementary hybrid electrodes for high contrast electrochromic devices with fast response
Source: Nat Commun. 2019 Oct 25;10:4874. doi: 10.1038/s41467-019-12617-4 (PMC6814761; doi:10.1038/s41467-019-12617-4)
Supplement: Supplementary file 3 — Source Data [file 41467_2019_12617_MOESM3_ESM.zip › S1-colored-0.5V.txt]

450,112	7,36
450,485	6,34
450,858	6,59
451,231	8,67
451,604	7,08
451,977	7,38
452,35	7,56
452,723	7,37
453,096	8,39
453,469	9,16
453,841	11,09
454,214	9,25
454,587	10,33
454,959	10
455,332	10,7
455,705	11,39
456,077	11,27
456,449	10,33
456,822	12,4
457,194	12,63
457,566	11,34
457,939	12,38
458,311	12,11
458,683	12,93
459,055	10,71
459,427	14,32
459,799	13,38
460,171	14,3
460,543	15,33
460,915	12,67
461,287	15,17
461,658	15,33
462,03	15,33
462,402	16,59
462,773	15,04
463,145	17,58
463,516	16,03
463,888	16,88
464,259	17,82
464,631	19,55
465,002	18,05
465,373	17,57
465,744	18,98
466,116	18,85
466,487	19,78
466,858	20,82
467,229	18,16
467,6	21,08
467,971	18,42
468,341	20,93
468,712	22
469,083	21,59
469,454	22,49
469,824	22,94
470,195	22,55
470,566	23,36
470,936	23,76
471,307	24,18
471,677	24,93
472,047	24,8
472,418	24,58
472,788	25,47
473,158	25,95
473,528	25,14
473,899	26,67
474,269	28,03
474,639	26,69
475,009	26,14
475,379	27,91
475,748	26,86
476,118	27,51
476,488	28,74
476,858	29,16
477,227	27,39
477,597	27,72
477,967	28,85
478,336	29,67
478,706	29,94
479,075	29,79
479,445	30,67
479,814	30,01
480,183	30,57
480,552	29,98
480,922	32,34
481,291	30,85
481,66	31,31
482,029	30,48
482,398	31,12
482,767	32,48
483,136	32,24
483,505	31,86
483,873	32,38
484,242	32,63
484,611	33,56
484,979	33,08
485,348	33,3
485,717	32,4
486,085	32,79
486,454	32,88
486,822	32,66
487,19	32,23
487,559	33
487,927	33,61
488,295	33,59
488,663	33,12
489,031	33,23
489,399	33,1
489,767	33,27
490,135	33,33
490,503	32,48
490,871	32,76
491,239	33,53
491,607	33,41
491,974	33,39
492,342	34,18
492,71	33,41
493,077	33,11
493,445	33,6
493,812	33,27
494,18	33,07
494,547	33,83
494,914	32,31
495,282	32,92
495,649	32,04
496,016	33,06
496,383	33,1
496,75	33,35
497,117	33,66
497,484	31,8
497,851	32,5
498,218	31,99
498,585	31,58
498,951	31,87
499,318	30,74
499,685	31,81
500,051	31,37
500,418	30,52
500,784	31,44
501,151	30,11
501,517	31,02
501,884	30,38
502,25	30,95
502,616	29,71
502,983	29,82
503,349	30,26
503,715	29,03
504,081	29,58
504,447	29,58
504,813	29,07
505,179	29,85
505,545	28,48
505,91	28,48
506,276	27,98
506,642	28,53
507,008	28,05
507,373	27,98
507,739	27,94
508,104	27,9
508,47	27,58
508,835	26,46
509,201	26,78
509,566	26,76
509,931	25,88
510,296	26,08
510,661	26,58
511,027	25,34
511,392	25,55
511,757	25,13
512,122	24,93
512,487	24,84
512,851	24,48
513,216	24,32
513,581	23,99
513,946	24,18
514,31	23,73
514,675	23,24
515,04	22,81
515,404	23,08
515,768	23,33
516,133	23
516,497	22,39
516,862	22,72
517,226	22,68
517,59	22,23
517,954	21,13
518,318	21,33
518,682	20,56
519,046	21,04
519,41	21,01
519,774	20,68
520,138	20,19
520,502	19,87
520,866	19,81
521,229	19,66
521,593	19,7
521,957	18,99
522,32	18,87
522,684	18,59
523,047	18,38
523,411	18,51
523,774	17,77
524,137	17,7
524,5	17,8
524,864	17,94
525,227	17,33
525,59	16,97
525,953	16,94
526,316	16,47
526,679	16,36
527,042	16,17
527,405	15,76
527,767	15,52
528,13	15,59
528,493	16,04
528,856	15,29
529,218	15,26
529,581	14,65
529,943	14,72
530,306	14,34
530,668	14,29
531,03	14,17
531,393	14,06
531,755	13,82
532,117	14,07
532,479	13,39
532,841	13,03
533,203	13,35
533,565	13,19
533,927	12,85
534,289	12,67
534,651	12,93
535,013	12,57
535,374	12,33
535,736	11,99
536,098	12
536,459	11,85
536,821	11,63
537,182	11,25
537,544	11,81
537,905	11,16
538,266	11,05
538,628	11,2
538,989	10,99
539,35	10,98
539,711	10,72
540,072	10,46
540,433	10,13
540,794	9,88
541,155	10,22
541,516	9,72
541,877	10,11
542,238	9,36
542,598	9,53
542,959	9,56
543,32	9,7
543,68	9,33
544,041	8,99
544,401	9,02
544,762	9,11
545,122	8,58
545,482	9,01
545,842	8,16
546,203	8,09
546,563	8,32
546,923	8,3
547,283	8,49
547,643	7,84
548,003	7,64
548,363	7,58
548,723	7,55
549,082	7,5
549,442	7,24
549,802	6,89
550,162	7,23
550,521	6,95
550,881	6,82
551,24	6,96
551,6	6,53
551,959	6,59
552,318	6,75
552,678	6,15
553,037	6,18
553,396	6,62
553,755	6,24
554,114	6,31
554,473	5,9
554,832	5,95
555,191	6,01
555,55	5,76
555,909	5,87
556,268	5,8
556,626	5,43
556,985	5,79
557,344	5,47
557,702	5,47
558,061	5,36
558,419	5,39
558,778	5,16
559,136	5,06
559,494	4,84
559,852	4,96
560,211	4,82
560,569	4,76
560,927	4,65
561,285	4,82
561,643	4,48
562,001	4,55
562,359	4,6
562,717	4,57
563,074	4,18
563,432	4,43
563,79	4,28
564,147	4,53
564,505	4,16
564,863	4,02
565,22	3,72
565,578	4,03
565,935	4,21
566,292	4,01
566,65	3,75
567,007	3,9
567,364	4,07
567,721	3,88
568,078	3,83
568,435	3,75
568,792	3,76
569,149	3,94
569,506	3,48
569,863	3,84
570,219	3,41
570,576	3,72
570,933	3,6
571,289	3,61
571,646	3,47
572,002	3,73
572,359	3,39
572,715	3,41
573,072	3,36
573,428	3,36
573,784	3,27
574,14	3,37
574,496	3,2
574,853	3,28
575,209	3,17
575,565	3,27
575,92	3,26
576,276	3,13
576,632	3
576,988	3,35
577,344	3,09
577,699	3,32
578,055	3,21
578,411	3,06
578,766	3,01
579,122	3,02
579,477	3,24
579,832	3
580,188	3,17
580,543	2,98
580,898	3,08
581,253	3,19
581,608	3,21
581,963	3,1
582,318	3,21
582,673	3,06
583,028	2,76
583,383	3
583,738	2,76
584,093	3,02
584,447	3,14
584,802	3,09
585,156	2,97
585,511	3,12
585,865	3,02
586,22	3,18
586,574	2,97
586,929	3,04
587,283	2,86
587,637	2,99
587,991	3,12
588,345	2,94
588,699	3,05
589,053	3,07
589,407	3,02
589,761	3,08
590,115	3,11
590,469	2,92
590,823	3,23
591,176	3,23
591,53	3,02
591,883	3,24
592,237	3,2
592,59	3,01
592,944	3,13
593,297	3,19
593,651	2,95
594,004	3,23
594,357	3,28
594,71	3,07
595,063	3,1
595,416	3,27
595,769	3,12
596,122	3,05
596,475	2,91
596,828	3,1
597,181	3
597,534	2,9
597,886	3,06
598,239	3,15
598,592	3,17
598,944	3,09
599,297	3,13
599,649	3,14
600,001	3,2
600,354	3,22
600,706	3,21
601,058	2,9
601,41	3,25
601,763	3,27
602,115	3,03
602,467	3,25
602,819	3,24
603,17	3,08
603,522	3,25
603,874	3,04
604,226	3,32
604,578	3,25
604,929	3,02
605,281	3,31
605,632	3,44
605,984	3,34
606,335	3,3
606,687	3,3
607,038	3,18
607,389	3,26
607,74	3,23
608,092	3,4
608,443	3,6
608,794	3,21
609,145	3,31
609,496	3,39
609,847	3,51
610,197	3,39
610,548	3,53
610,899	3,48
611,25	3,6
611,6	3,53
611,951	3,74
612,301	3,78
612,652	3,78
613,002	3,88
613,353	3,76
613,703	3,78
614,053	3,72
614,404	3,76
614,754	3,92
615,104	3,7
615,454	3,83
615,804	4,01
616,154	3,92
616,504	4,01
616,854	3,97
617,203	3,75
617,553	3,98
617,903	4,01
618,252	4,19
618,602	4,14
618,952	4,06
619,301	4,26
619,65	4,01
620	4,25
620,349	4,22
620,698	4,32
621,048	4,17
621,397	4,01
621,746	4,3
622,095	4,39
622,444	4,45
622,793	4,7
623,142	4,58
623,491	4,59
623,839	4,54
624,188	4,66
624,537	4,41
624,885	4,6
625,234	4,71
625,582	4,61
625,931	4,65
626,279	4,67
626,628	4,69
626,976	4,96
627,324	4,91
627,672	4,99
628,021	4,89
628,369	4,8
628,717	5,09
629,065	4,9
629,413	5,16
629,76	4,84
630,108	4,9
630,456	5,17
630,804	5,11
631,151	5,23
631,499	5,28
631,847	5,4
632,194	5,16
632,542	5,13
632,889	5,25
633,236	5,25
633,584	5,17
633,931	5,38
634,278	5,49
634,625	5,52
634,972	5,47
635,319	5,59
635,666	5,37
636,013	5,61
636,36	5,47
636,707	5,59
637,053	5,75
637,4	5,49
637,747	5,51
638,093	5,34
638,44	5,89
638,786	5,62
639,133	5,42
639,479	5,48
639,826	5,65
640,172	5,72
640,518	5,9
640,864	5,81
641,21	5,67
641,556	5,76
641,902	5,79
642,248	5,85
642,594	5,71
642,94	5,63
643,286	5,73
643,632	5,85
643,977	5,9
644,323	5,73
644,668	5,9
645,014	6,14
645,359	6
645,705	6,09
646,05	6,13
646,396	5,98
646,741	6,05
647,086	6,1
647,431	6,07
647,776	5,88
648,121	6,11
648,466	6,07
648,811	6,14
649,156	6,1
649,501	6,14
649,846	6,3
650,19	6,49
650,535	6,28
650,88	6,48
651,224	6,5
651,569	6,41
651,913	6,65
652,257	6,34
652,602	6,45
652,946	6,57
653,29	6,39
653,634	6,34
653,979	6,58
654,323	6,28
654,667	6,72
655,011	6,94
655,354	6,66
655,698	6,68
656,042	6,79
656,386	7,11
656,73	6,78
657,073	6,86
657,417	6,9
657,76	6,91
658,104	6,97
658,447	7,05
658,791	6,87
659,134	7,18
659,477	6,96
659,82	7,4
660,163	7,18
660,506	7,2
660,85	7,34
661,192	7,38
661,535	7,12
661,878	7,63
662,221	7,32
662,564	7,35
662,907	7,66
663,249	7,58
663,592	7,64
663,934	7,55
664,277	7,68
664,619	7,86
664,962	8,09
665,304	8,11
665,646	7,95
665,988	8,13
666,331	7,66
666,673	8,29
667,015	8,12
667,357	8,38
667,699	8,33
668,041	8,6
668,382	8,51
668,724	8,24
669,066	8,52
669,408	8,44
669,749	9,1
670,091	8,76
670,432	8,83
670,774	8,87
671,115	9,01
671,457	9,38
671,798	9,34
672,139	9,11
672,48	9,43
672,821	9,6
673,162	10,06
673,504	9,94
673,844	10,12
674,185	9,78
674,526	10,3
674,867	10,19
675,208	10,18
675,548	10,67
675,889	10,79
676,23	10,97
676,57	10,89
676,911	11,1
677,251	11,5
677,591	11,56
677,932	11,45
678,272	11,44
678,612	11,77
678,952	12,1
679,292	12,24
679,633	12,33
679,972	12,52
680,312	12,64
680,652	13,01
680,992	12,84
681,332	12,98
681,672	13,21
682,011	13,65
682,351	13,56
682,69	13,88
683,03	14,2
683,369	14,26
683,709	14,25
684,048	14,83
684,387	14,79
684,726	14,99
685,066	14,62
685,405	15,46
685,744	15,33
686,083	15,8
686,422	15,67
686,761	15,93
687,099	16,53
687,438	16,13
687,777	16,35
688,116	16,33
688,454	16,93
688,793	16,75
689,131	16,8
689,47	17,36
689,808	17,07
690,146	17,28
690,485	17,59
690,823	17,61
691,161	17,68
691,499	18,07
691,837	17,98
692,175	17,83
692,513	18,1
692,851	18,59
693,189	18,33
693,527	18,52
693,864	18,9
694,202	18,85
694,54	19,09
694,877	18,66
695,215	19,28
695,552	19,15
695,89	19,17
696,227	19,16
696,564	19,41
696,901	19,21
697,239	19,2
697,576	19,74
697,913	19,98
698,25	19,1
698,587	19,9
698,924	19,14
699,26	19,46
699,597	19,43
699,934	19,21
700,271	19,71
700,607	19,38
700,944	19,06
701,28	19,78
701,617	19,09
701,953	19,35
702,29	19,25
702,626	19,5
702,962	18,96
703,298	19,01
703,634	19,37
703,97	19,1
704,306	18,95
704,642	18,83
704,978	19,31
705,314	18,53
705,65	18,89
705,986	18,65
706,321	18,29
706,657	18,8
706,993	18,65
707,328	18,35
707,664	18,69
707,999	18,63
708,334	18,45
708,67	18,29
709,005	18,19
709,34	18,25
709,675	18,54
710,01	17,96
710,345	17,68
710,68	17,61
711,015	17,3
711,35	18,27
711,685	18,19
712,019	17,71
712,354	17,83
712,689	17,62
713,023	18,24
713,358	17,39
713,692	17,96
714,027	17,65
714,361	18
714,695	17,65
715,029	18,37
715,364	18,39
715,698	18,05
716,032	18,9
716,366	18,03
716,7	18,94
717,034	18,3
717,367	18,72
717,701	18,55
718,035	18,54
718,369	18,28
718,702	18,48
719,036	18,8
719,369	19,2
719,703	18,45
720,036	18,93
720,37	19,38
720,703	18,84
721,036	19,9
721,369	18,99
721,702	20,21
722,035	19,7
722,368	20,34
722,701	19,53
723,034	20,32
723,367	20,72
723,7	21,35
724,033	21,23
724,365	20,9
724,698	21,52
725,03	21,4
725,363	22,74
725,695	22,1
726,028	22,23
726,36	22,01
726,692	22,03
727,024	22,7
727,357	23,75
727,689	24,24
728,021	24,49
728,353	25,02
728,685	24,92
729,017	24,49
729,348	25,49
729,68	25,61
730,012	25,35
730,344	25,75
730,675	25,26
731,007	26,27
731,338	26,74
731,67	26,63
732,001	27,3
732,332	27,87
732,664	27,09
732,995	28,13
733,326	28,34
733,657	29,54
733,988	29,12
734,319	28,22
734,65	29,08
734,981	30,19
735,312	30,18
735,642	30,92
735,973	30,96
736,304	30,74
736,634	31,25
736,965	32,34
737,295	32,25
737,626	33,04
737,956	34,11
738,286	33,24
738,617	33,54
738,947	32,9
739,277	34,44
739,607	34,71
739,937	35,67
740,267	35,2
740,597	35,35
740,927	34,58
741,256	36,24
741,586	37,26
741,916	36,48
742,246	37,6
742,575	37,65
742,905	37,51
743,234	38,92
743,563	38,49
743,893	39,05
744,222	39,46
744,551	38,04
744,88	39,45
745,21	40,17
745,539	40,38
745,868	41,18
746,197	40,62
746,525	41,19
746,854	43,26
747,183	40,67
747,512	42,57
747,84	42,88
748,169	43,62
748,498	43,28
748,826	44,73
749,154	43,39
749,483	44,71
749,811	45,1
