# Supplementary material for: Complementary hybrid electrodes for high contrast electrochromic devices with fast response
Source: Nat Commun. 2019 Oct 25;10:4874. doi: 10.1038/s41467-019-12617-4 (PMC6814761; doi:10.1038/s41467-019-12617-4)
Supplement: Supplementary file 3 — Source Data [file 41467_2019_12617_MOESM3_ESM.zip › S1-colored-1V.txt]

450,112	7,23
450,485	4,51
450,858	4,96
451,231	6,59
451,604	4,83
451,977	5,3
452,35	5,75
452,723	5,23
453,096	7,24
453,469	5,59
453,841	6,16
454,214	5,48
454,587	5,36
454,959	5,48
455,332	5,06
455,705	5,48
456,077	5,35
456,449	3,18
456,822	6,19
457,194	4,15
457,566	4
457,939	5,02
458,311	5,49
458,683	4,45
459,055	3,12
459,427	4,08
459,799	3,77
460,171	3,54
460,543	4,54
460,915	1,62
461,287	4,65
461,658	4,64
462,03	4,09
462,402	5,12
462,773	3,77
463,145	5,27
463,516	4,26
463,888	3,72
464,259	4,18
464,631	4,08
465,002	3,45
465,373	2,57
465,744	5,06
466,116	3,13
466,487	3,71
466,858	3,58
467,229	1,49
467,6	3,26
467,971	0,88
468,341	2,53
468,712	3,74
469,083	3,79
469,454	3,22
469,824	2,32
470,195	3,62
470,566	3,88
470,936	4,62
471,307	4,45
471,677	3,97
472,047	1,63
472,418	2,52
472,788	2,6
473,158	2,89
473,528	2,5
473,899	2,84
474,269	4,51
474,639	2,09
475,009	3,2
475,379	3,94
475,748	3,73
476,118	3,8
476,488	3,62
476,858	3,48
477,227	1,69
477,597	2,46
477,967	2,92
478,336	2,78
478,706	2,66
479,075	3,18
479,445	2,93
479,814	2,86
480,183	2,44
480,552	3,58
480,922	3,41
481,291	2,42
481,66	3,07
482,029	1,9
482,398	1,95
482,767	4,15
483,136	2,31
483,505	2,56
483,873	2,69
484,242	3,09
484,611	3
484,979	2,85
485,348	3,03
485,717	2,73
486,085	2,69
486,454	2,43
486,822	2,29
487,19	2,18
487,559	2,5
487,927	3,66
488,295	2,27
488,663	2,24
489,031	2,41
489,399	2,04
489,767	2,29
490,135	2,47
490,503	2,97
490,871	2,1
491,239	2,6
491,607	2,61
491,974	2,99
492,342	3,07
492,71	3,56
493,077	2,62
493,445	3,22
493,812	3,1
494,18	2,6
494,547	3,03
494,914	2,11
495,282	3,04
495,649	2,67
496,016	2,97
496,383	3,43
496,75	2,43
497,117	2,46
497,484	2,79
497,851	2,57
498,218	2,66
498,585	2,63
498,951	3,04
499,318	2,78
499,685	2,48
500,051	3,13
500,418	2,54
500,784	3,1
501,151	2,62
501,517	2,71
501,884	2,66
502,25	3,23
502,616	3,07
502,983	2,66
503,349	2,9
503,715	2,44
504,081	2,64
504,447	3,76
504,813	2,99
505,179	3,05
505,545	3,2
505,91	3,64
506,276	3,2
506,642	3,66
507,008	3,28
507,373	3,48
507,739	3,28
508,104	3,28
508,47	3,41
508,835	3,15
509,201	3,04
509,566	3,31
509,931	2,9
510,296	3,64
510,661	3,52
511,027	3,37
511,392	3,7
511,757	3,15
512,122	3,68
512,487	3,56
512,851	3,46
513,216	3,79
513,581	3,4
513,946	4,03
514,31	3,68
514,675	3,44
515,04	3,45
515,404	3,91
515,768	3,91
516,133	3,76
516,497	3,53
516,862	3,82
517,226	4,04
517,59	4,4
517,954	3,6
518,318	3,98
518,682	3,84
519,046	3,88
519,41	4,17
519,774	4,1
520,138	4,11
520,502	4,16
520,866	4,06
521,229	3,7
521,593	4,37
521,957	4,21
522,32	4,19
522,684	4,37
523,047	4,29
523,411	4,47
523,774	4,42
524,137	4,38
524,5	4,6
524,864	4,76
525,227	4,66
525,59	4,42
525,953	4,62
526,316	4,83
526,679	4,61
527,042	4,4
527,405	4,71
527,767	4,91
528,13	5,21
528,493	5,34
528,856	5,09
529,218	4,82
529,581	4,93
529,943	5,22
530,306	4,94
530,668	5,18
531,03	5,16
531,393	5,32
531,755	5,41
532,117	5,55
532,479	5,02
532,841	5,49
533,203	5,76
533,565	5,92
533,927	5,58
534,289	5,64
534,651	5,69
535,013	5,77
535,374	5,98
535,736	6,11
536,098	5,99
536,459	6,19
536,821	5,94
537,182	5,9
537,544	6,81
537,905	6,72
538,266	6,29
538,628	6,51
538,989	6,58
539,35	7,04
539,711	7,03
540,072	6,67
540,433	7
540,794	6,73
541,155	7,24
541,516	7,27
541,877	7,21
542,238	7,14
542,598	7,17
542,959	7,6
543,32	7,7
543,68	7,33
544,041	7,91
544,401	7,89
544,762	8
545,122	7,92
545,482	8,47
545,842	8,09
546,203	8,15
546,563	8,36
546,923	8,61
547,283	8,88
547,643	8,78
548,003	8,45
548,363	8,79
548,723	8,79
549,082	8,99
549,442	9,01
549,802	8,82
550,162	9,43
550,521	9,47
550,881	9,42
551,24	9,18
551,6	9,47
551,959	9,67
552,318	10,1
552,678	9,72
553,037	9,86
553,396	10,13
553,755	10,24
554,114	10,24
554,473	10,1
554,832	10,38
555,191	10,53
555,55	10,38
555,909	10,61
556,268	10,98
556,626	10,77
556,985	11,13
557,344	11,22
557,702	11,05
558,061	11,43
558,419	11,47
558,778	11,3
559,136	11,49
559,494	11,46
559,852	11,93
560,211	11,45
560,569	11,75
560,927	11,54
561,285	11,88
561,643	12,06
562,001	12,05
562,359	12,4
562,717	12,29
563,074	12,01
563,432	12,7
563,79	12,39
564,147	12,78
564,505	12,62
564,863	12,94
565,22	12,89
565,578	13,07
565,935	13,13
566,292	13,23
566,65	13,07
567,007	13,6
567,364	13,87
567,721	13,72
568,078	13,72
568,435	14,16
568,792	14,24
569,149	14,21
569,506	14,01
569,863	14,57
570,219	14,44
570,576	14,89
570,933	14,67
571,289	14,64
571,646	15,02
572,002	15,42
572,359	15,16
572,715	15,06
573,072	15,68
573,428	15,4
573,784	15,96
574,14	15,94
574,496	15,99
574,853	16,16
575,209	16,61
575,565	16,85
575,92	16,77
576,276	16,61
576,632	16,71
576,988	17,06
577,344	17,52
577,699	17,25
578,055	17,41
578,411	17,65
578,766	18,05
579,122	17,81
579,477	18,37
579,832	18,29
580,188	18,61
580,543	18,66
580,898	18,78
581,253	19,04
581,608	19,61
581,963	19,25
582,318	19,49
582,673	19,88
583,028	19,4
583,383	19,59
583,738	19,68
584,093	20,16
584,447	20,21
584,802	20,75
585,156	20,78
585,511	20,96
585,865	21,12
586,22	21,39
586,574	21,61
586,929	21,76
587,283	21,49
587,637	21,99
587,991	22,28
588,345	22,62
588,699	22,43
589,053	22,86
589,407	22,84
589,761	23,35
590,115	23,55
590,469	23,55
590,823	23,65
591,176	24,24
591,53	24,42
591,883	24,26
592,237	24,97
592,59	24,52
592,944	24,79
593,297	25,11
593,651	25,1
594,004	25,52
594,357	25,29
594,71	25,78
595,063	26,18
595,416	25,77
595,769	25,87
596,122	26,57
596,475	26,42
596,828	26,68
597,181	26,8
597,534	27,02
597,886	27,61
598,239	27,11
598,592	27,77
598,944	27,82
599,297	28,04
599,649	28,08
600,001	28,3
600,354	28,77
600,706	28,75
601,058	28,45
601,41	29,3
601,763	29,45
602,115	29,24
602,467	29,84
602,819	29,98
603,17	30,41
603,522	30,6
603,874	30,18
604,226	30,72
604,578	30,84
604,929	30,7
605,281	31,24
605,632	31,3
605,984	31,74
606,335	31,53
606,687	31,86
607,038	31,64
607,389	32,02
607,74	32,51
608,092	32,28
608,443	33,02
608,794	32,9
609,145	33,24
609,496	33,07
609,847	33,57
610,197	33,85
610,548	33,88
610,899	33,95
611,25	34,14
611,6	34,17
611,951	35,06
612,301	34,55
612,652	35,52
613,002	35,02
613,353	35,76
613,703	35,87
614,053	35,7
614,404	36,06
614,754	36,3
615,104	36,13
615,454	36,5
615,804	36,63
616,154	37,05
616,504	37,11
616,854	37,05
617,203	37,55
617,553	37,71
617,903	37,91
618,252	38,41
618,602	38,22
618,952	38,07
619,301	38,56
619,65	38,68
620	38,57
620,349	39,13
620,698	39,06
621,048	39,5
621,397	39,44
621,746	39,97
622,095	39,76
622,444	40,2
622,793	40,24
623,142	40,4
623,491	40,76
623,839	40,67
624,188	40,77
624,537	41,25
624,885	41,02
625,234	41,58
625,582	41,41
625,931	41,75
626,279	41,96
626,628	42,09
626,976	42,6
627,324	42,42
627,672	42,57
628,021	42,74
628,369	42,76
628,717	42,79
629,065	43,31
629,413	43,93
629,76	43,75
630,108	43,19
630,456	43,94
630,804	44,47
631,151	44,8
631,499	44,68
631,847	44,51
632,194	44,99
632,542	44,81
632,889	44,71
633,236	44,69
633,584	45,18
633,931	45,83
634,278	45,31
634,625	45,9
634,972	45,5
635,319	46,19
635,666	46,91
636,013	46,8
636,36	46,89
636,707	47,14
637,053	47,04
637,4	47,07
637,747	47,59
638,093	47,49
638,44	48,2
638,786	47,65
639,133	47,61
639,479	48,09
639,826	48,24
640,172	47,6
640,518	48,65
640,864	48,37
641,21	48,29
641,556	48,38
641,902	48,59
642,248	49,1
642,594	49,04
642,94	49,43
643,286	49,28
643,632	49,34
643,977	49,97
644,323	49,85
644,668	50,01
645,014	50,16
645,359	50,21
645,705	50,46
646,05	51,02
646,396	50,71
646,741	50,63
647,086	50,36
647,431	51,27
647,776	50,4
648,121	51,12
648,466	51,66
648,811	51,74
649,156	51,21
649,501	51,23
649,846	51,56
650,19	52,09
650,535	51,78
650,88	52,33
651,224	52,51
651,569	51,67
651,913	52,4
652,257	52,67
652,602	52,2
652,946	52,99
653,29	52,56
653,634	52,54
653,979	53,27
654,323	52,38
654,667	52,52
655,011	53,02
655,354	53,19
655,698	53,42
656,042	53,64
656,386	53,48
656,73	53,33
657,073	53,91
657,417	53,62
657,76	53,58
658,104	53,84
658,447	54,1
658,791	53,79
659,134	54,31
659,477	54,81
659,82	54,32
660,163	54,47
660,506	53,94
660,85	54,67
661,192	55,05
661,535	54,86
661,878	55,09
662,221	54,67
662,564	54,88
662,907	54,76
663,249	55,46
663,592	54,93
663,934	55,41
664,277	55
664,619	55,08
664,962	55,53
665,304	55,95
665,646	56,25
665,988	55,67
666,331	55,93
666,673	56,09
667,015	55,63
667,357	56,25
667,699	56,34
668,041	55,76
668,382	56,27
668,724	56,99
669,066	56,73
669,408	56,39
669,749	56,9
670,091	56,77
670,432	57,02
670,774	56,43
671,115	56,34
671,457	56,72
671,798	56,87
672,139	57,56
672,48	56,54
672,821	57,66
673,162	57,45
673,504	56,5
673,844	57,54
674,185	56,98
674,526	57,37
674,867	57,59
675,208	56,92
675,548	57,58
675,889	56,91
676,23	57,29
676,57	57,61
676,911	57,1
677,251	57,62
677,591	57,43
677,932	57,76
678,272	58,54
678,612	58,09
678,952	58,53
679,292	57,99
679,633	58,1
679,972	58,2
680,312	58,14
680,652	58,44
680,992	58,79
681,332	57,6
681,672	58,64
682,011	58,36
682,351	58,81
682,69	57,9
683,03	59,28
683,369	58,42
683,709	58,43
684,048	58,62
684,387	58,07
684,726	58,93
685,066	58,77
685,405	58,63
685,744	58,89
686,083	59,42
686,422	59,48
686,761	58,97
687,099	58,95
687,438	58,97
687,777	58,64
688,116	59,74
688,454	59,09
688,793	59,78
689,131	58,68
689,47	59,72
689,808	58,67
690,146	59,11
690,485	59,14
690,823	59,66
691,161	59,72
691,499	59,56
691,837	60,19
692,175	58,75
692,513	59,73
692,851	59,7
693,189	58,76
693,527	60,09
693,864	59,79
694,202	59,48
694,54	60,29
694,877	59,7
695,215	59,47
695,552	59,6
695,89	59,68
696,227	60,02
696,564	59,94
696,901	60,33
697,239	59,81
697,576	60,32
697,913	60,05
698,25	59,8
698,587	60,58
698,924	59,77
699,26	60,47
699,597	60,27
699,934	59,69
700,271	60,13
700,607	60,13
700,944	59,9
701,28	60,24
701,617	59,93
701,953	60,49
702,29	60,26
702,626	60,91
702,962	59,85
703,298	61,04
703,634	60,17
703,97	60,84
704,306	60,51
704,642	59,96
704,978	60,83
705,314	60,11
705,65	60,87
705,986	60,59
706,321	59,87
706,657	60,75
706,993	60,43
707,328	59,89
707,664	59,65
707,999	60,78
708,334	61,05
708,67	60,12
709,005	61,2
709,34	60,69
709,675	60,31
710,01	59,92
710,345	61,14
710,68	60,16
711,015	59,88
711,35	60,63
711,685	60,6
712,019	60,29
712,354	60,56
712,689	60,44
713,023	60,44
713,358	61
713,692	60,11
714,027	60,39
714,361	60,11
714,695	60,15
715,029	60,63
715,364	60,07
715,698	60,06
716,032	60,64
716,366	60,35
716,7	60,21
717,034	60,63
717,367	61,24
717,701	61,11
718,035	61,55
718,369	60,31
718,702	60,17
719,036	60,84
719,369	61,37
719,703	60,01
720,036	60,58
720,37	60,79
720,703	60,35
721,036	61,21
721,369	60,25
721,702	60,55
722,035	61,04
722,368	61,12
722,701	59,9
723,034	59,99
723,367	61,21
723,7	60,8
724,033	61,14
724,365	60,68
724,698	60,98
725,03	60,18
725,363	60,91
725,695	60,87
726,028	59,74
726,36	60,79
726,692	59,51
727,024	60,68
727,357	61,55
727,689	60,74
728,021	61,37
728,353	61,06
728,685	60,67
729,017	60,09
729,348	60,4
729,68	60,48
730,012	60,87
730,344	61,01
730,675	60,22
731,007	60,95
731,338	60,57
731,67	60,41
732,001	60,83
732,332	62,27
732,664	60,81
732,995	61,1
733,326	61
733,657	60,93
733,988	60,39
734,319	60,67
734,65	60,63
734,981	62,08
735,312	60,67
735,642	60,42
735,973	60,91
736,304	60,27
736,634	60,63
736,965	61,54
737,295	61,4
737,626	60,62
737,956	61,8
738,286	62,19
738,617	60,58
738,947	60,62
739,277	61,31
739,607	62,2
739,937	61,62
740,267	61,71
740,597	61,44
740,927	60,5
741,256	60,67
741,586	61,17
741,916	60,43
742,246	60,63
742,575	61,39
742,905	62,3
743,234	62,36
743,563	61,28
743,893	61,18
744,222	62,27
744,551	59,96
744,88	61,08
745,21	61,68
745,539	61,66
745,868	60,86
746,197	61,41
746,525	61,35
746,854	62,75
747,183	60,13
747,512	61,87
747,84	61,98
748,169	61,64
748,498	61,79
748,826	61,68
749,154	60,84
749,483	62,63
749,811	61,67
