# Supplementary material for: Complementary hybrid electrodes for high contrast electrochromic devices with fast response
Source: Nat Commun. 2019 Oct 25;10:4874. doi: 10.1038/s41467-019-12617-4 (PMC6814761; doi:10.1038/s41467-019-12617-4)
Supplement: Supplementary file 3 — Source Data [file 41467_2019_12617_MOESM3_ESM.zip › S1-transparent.txt]

450,112	71,04
450,485	73,54
450,858	71,25
451,231	72,47
451,604	74,32
451,977	73,13
452,35	72,45
452,723	73,15
453,096	73,05
453,469	74,8
453,841	74,6
454,214	75,35
454,587	71,74
454,959	75,32
455,332	73,53
455,705	72,96
456,077	74,38
456,449	74,32
456,822	75,66
457,194	72,13
457,566	76,12
457,939	72,04
458,311	73,86
458,683	73,33
459,055	73,21
459,427	76,05
459,799	75,1
460,171	75,05
460,543	76,05
460,915	73,34
461,287	74,49
461,658	75,44
462,03	77,59
462,402	76,17
462,773	73,96
463,145	75,55
463,516	75,25
463,888	77
464,259	75,79
464,631	76,29
465,002	74,85
465,373	74,99
465,744	75,17
466,116	78,87
466,487	76,79
466,858	78,77
467,229	73,88
467,6	77,55
467,971	76,59
468,341	76,65
468,712	77,68
469,083	74,56
469,454	75,91
469,824	76,91
470,195	77,74
470,566	76,62
470,936	78,36
471,307	77,48
471,677	76,99
472,047	78,27
472,418	75,97
472,788	76,49
473,158	77,81
473,528	76,04
473,899	77,17
474,269	77,89
474,639	78,71
475,009	77,73
475,379	75,75
475,748	78,04
476,118	77,66
476,488	76,68
476,858	77,72
477,227	77,38
477,597	76,54
477,967	78,44
478,336	77,35
478,706	79,02
479,075	77,05
479,445	77,61
479,814	78,48
480,183	78,33
480,552	77,82
480,922	77,74
481,291	78,23
481,66	77,75
482,029	77,75
482,398	78,3
482,767	77,62
483,136	78,25
483,505	77,62
483,873	79,94
484,242	78,36
484,611	77,74
484,979	79,03
485,348	78,99
485,717	78,52
486,085	77,85
486,454	78,04
486,822	78,3
487,19	80,15
487,559	78,42
487,927	78,65
488,295	81,02
488,663	79,08
489,031	80,1
489,399	79,85
489,767	79,61
490,135	79,94
490,503	78,41
490,871	79,04
491,239	79,44
491,607	79,6
491,974	79,46
492,342	79,95
492,71	79,06
493,077	80,22
493,445	79,34
493,812	80,31
494,18	79,75
494,547	81,59
494,914	80,1
495,282	78,89
495,649	79,4
496,016	80,46
496,383	80,1
496,75	80,69
497,117	80,77
497,484	80,91
497,851	80,31
498,218	79,81
498,585	79,97
498,951	79,91
499,318	79,92
499,685	80,89
500,051	79,59
500,418	78,6
500,784	79,85
501,151	79,17
501,517	80,31
501,884	81,48
502,25	80,82
502,616	79,98
502,983	80,99
503,349	81,19
503,715	81,24
504,081	81,09
504,447	81,54
504,813	80,86
505,179	82,48
505,545	80,53
505,91	81,47
506,276	81,18
506,642	81,08
507,008	80,63
507,373	81,86
507,739	82,12
508,104	80,42
508,47	82,15
508,835	80,7
509,201	80,63
509,566	81,86
509,931	81,34
510,296	81,42
510,661	81,46
511,027	81,65
511,392	81,08
511,757	81,68
512,122	81,99
512,487	81,76
512,851	81,75
513,216	82,2
513,581	81,51
513,946	81,79
514,31	81,54
514,675	82,25
515,04	81,72
515,404	82,03
515,768	82,77
516,133	82,21
516,497	81,77
516,862	82,68
517,226	82,93
517,59	83,09
517,954	81,95
518,318	82,19
518,682	82,38
519,046	82,91
519,41	82,67
519,774	83,35
520,138	81,83
520,502	82,45
520,866	82,62
521,229	82,05
521,593	83,7
521,957	82,65
522,32	82,57
522,684	83,46
523,047	81,93
523,411	82,77
523,774	83,01
524,137	83,48
524,5	83,61
524,864	83,47
525,227	82,67
525,59	82,64
525,953	83,24
526,316	82,81
526,679	83,45
527,042	82,99
527,405	82,16
527,767	83,6
528,13	82,82
528,493	83,41
528,856	83,58
529,218	84,08
529,581	83,95
529,943	83,39
530,306	85,07
530,668	84,5
531,03	83,87
531,393	84,95
531,755	84,02
532,117	83,47
532,479	83,74
532,841	84,1
533,203	83,81
533,565	86,16
533,927	84,8
534,289	84,21
534,651	83,63
535,013	84,01
535,374	84,39
535,736	84,59
536,098	84,02
536,459	84,28
536,821	84,74
537,182	84,69
537,544	84,41
537,905	84,8
538,266	84,42
538,628	84,72
538,989	84,32
539,35	83,95
539,711	84,51
540,072	83,77
540,433	84,34
540,794	84,74
541,155	85,05
541,516	84,69
541,877	85,03
542,238	84,05
542,598	84,66
542,959	84,33
543,32	84,4
543,68	84,22
544,041	84,1
544,401	84,52
544,762	85,08
545,122	84,48
545,482	84,42
545,842	84,21
546,203	85,92
546,563	84,88
546,923	84,23
547,283	85,01
547,643	84,61
548,003	84,85
548,363	84,86
548,723	85,38
549,082	85,12
549,442	85,76
549,802	85,03
550,162	85,64
550,521	84,68
550,881	85,74
551,24	85,27
551,6	85,26
551,959	85,3
552,318	84,93
552,678	85,02
553,037	85,07
553,396	85,66
553,755	85,33
554,114	85,44
554,473	84,94
554,832	85,91
555,191	85,54
555,55	85,17
555,909	85,13
556,268	85,66
556,626	85,08
556,985	85,98
557,344	85,4
557,702	85,81
558,061	85,93
558,419	86,16
558,778	85,74
559,136	85,4
559,494	85,43
559,852	85,67
560,211	85,05
560,569	85,64
560,927	85,14
561,285	84,96
561,643	85,03
562,001	84,89
562,359	86,09
562,717	85,57
563,074	85,34
563,432	86,28
563,79	85,11
564,147	86,62
564,505	85,84
564,863	85,22
565,22	85,86
565,578	85,26
565,935	85,85
566,292	85,48
566,65	85,46
567,007	85,94
567,364	86,71
567,721	85,93
568,078	85,8
568,435	86,05
568,792	85,45
569,149	85,96
569,506	85,75
569,863	86,22
570,219	86,65
570,576	86,31
570,933	85,34
571,289	84,85
571,646	86,1
572,002	87,74
572,359	85,49
572,715	86,19
573,072	86,78
573,428	85,96
573,784	86,53
574,14	86,17
574,496	86,18
574,853	85,74
575,209	85,93
575,565	86,69
575,92	86,73
576,276	86,22
576,632	85,83
576,988	85,78
577,344	86,36
577,699	85,77
578,055	86,66
578,411	86,86
578,766	86,34
579,122	86,07
579,477	86,55
579,832	87,13
580,188	87,29
580,543	86,02
580,898	86,68
581,253	86,55
581,608	87,18
581,963	86,49
582,318	86,66
582,673	85,92
583,028	85,98
583,383	86,64
583,738	86,28
584,093	86,26
584,447	86,05
584,802	86,76
585,156	86,64
585,511	86,77
585,865	85,9
586,22	87,14
586,574	86,41
586,929	86,15
587,283	86,09
587,637	86,43
587,991	87,23
588,345	86,36
588,699	85,85
589,053	87,03
589,407	87
589,761	86,25
590,115	87,51
590,469	86,62
590,823	86,78
591,176	87,25
591,53	87,01
591,883	87,39
592,237	86,98
592,59	86,51
592,944	86,75
593,297	86,57
593,651	87,13
594,004	87,04
594,357	86,46
594,71	86,98
595,063	86,78
595,416	86,77
595,769	86,74
596,122	87,3
596,475	86,44
596,828	86,52
597,181	86,39
597,534	86,46
597,886	86,84
598,239	85,9
598,592	87,64
598,944	86,78
599,297	86,7
599,649	86,28
600,001	87,15
600,354	87,36
600,706	87,3
601,058	87,17
601,41	86,86
601,763	86,94
602,115	86,96
602,467	86,36
602,819	87,23
603,17	87,58
603,522	86,85
603,874	87,32
604,226	86,49
604,578	87,21
604,929	86,71
605,281	87,35
605,632	87,07
605,984	87,26
606,335	87,42
606,687	87,12
607,038	86,92
607,389	86,98
607,74	87,53
608,092	86,44
608,443	87,24
608,794	87,23
609,145	87,17
609,496	86,89
609,847	86,78
610,197	86,4
610,548	87,67
610,899	87,33
611,25	86,75
611,6	87,57
611,951	88,31
612,301	86,62
612,652	87,09
613,002	87,27
613,353	87,78
613,703	87,64
614,053	87,49
614,404	87,27
614,754	87,2
615,104	87,48
615,454	86,92
615,804	87,49
616,154	87,24
616,504	87,6
616,854	86,89
617,203	87,35
617,553	87,42
617,903	87,31
618,252	87,31
618,602	87,03
618,952	87,29
619,301	87,29
619,65	87,52
620	87,66
620,349	87,59
620,698	86,76
621,048	87,35
621,397	86,87
621,746	87,77
622,095	87,21
622,444	86,61
622,793	87
623,142	86,7
623,491	87,4
623,839	86,9
624,188	87,2
624,537	87,36
624,885	86,94
625,234	86,97
625,582	87,06
625,931	87,06
626,279	86,55
626,628	87,26
626,976	86,94
627,324	87,82
627,672	87,21
628,021	86,97
628,369	87,26
628,717	87,08
629,065	87,01
629,413	87,61
629,76	87,47
630,108	86,15
630,456	86,34
630,804	87,85
631,151	87,2
631,499	87,05
631,847	86,36
632,194	87,04
632,542	87,44
632,889	86,45
633,236	86,67
633,584	86,68
633,931	87,79
634,278	86,5
634,625	86,91
634,972	87,11
635,319	87,58
635,666	87,7
636,013	87,51
636,36	87,09
636,707	86,92
637,053	87,16
637,4	87,04
637,747	87,71
638,093	87,36
638,44	88,43
638,786	86,76
639,133	86,67
639,479	87,27
639,826	87,36
640,172	87,3
640,518	87,65
640,864	86,96
641,21	86,97
641,556	86,82
641,902	87,07
642,248	86,61
642,594	87,11
642,94	88,09
643,286	87,4
643,632	86,77
643,977	87,37
644,323	87,64
644,668	87,58
645,014	86,8
645,359	86,91
645,705	87
646,05	88,16
646,396	86,49
646,741	86,54
647,086	86,89
647,431	87,53
647,776	86,5
648,121	86,79
648,466	86,27
648,811	86,85
649,156	86,62
649,501	86,28
649,846	87
650,19	87,08
650,535	87,04
650,88	87,72
651,224	86,43
651,569	87,23
651,913	87,7
652,257	86,94
652,602	86,47
652,946	86,68
653,29	86,62
653,634	86,85
653,979	86,6
654,323	86,66
654,667	87,13
655,011	87,32
655,354	87,15
655,698	86,78
656,042	88,23
656,386	86,75
656,73	86,33
657,073	86,95
657,417	86,34
657,76	86,79
658,104	86,68
658,447	87,06
658,791	86,99
659,134	86,48
659,477	87,35
659,82	86,84
660,163	87,35
660,506	86,98
660,85	87,22
661,192	88,04
661,535	86,84
661,878	86,57
662,221	86,37
662,564	87,03
662,907	86,22
663,249	86,78
663,592	86,5
663,934	86,96
664,277	86,07
664,619	86,92
664,962	87,58
665,304	87,15
665,646	86,33
665,988	87,08
666,331	86,54
666,673	86,65
667,015	86,69
667,357	86,31
667,699	87,18
668,041	87,03
668,382	86,82
668,724	86,83
669,066	86,82
669,408	86,39
669,749	86,83
670,091	86,51
670,432	87,21
670,774	86,31
671,115	86,64
671,457	86,7
671,798	86,76
672,139	87,86
672,48	86,01
672,821	87,24
673,162	87,08
673,504	86,9
673,844	86,54
674,185	86,24
674,526	86,2
674,867	86,09
675,208	85,41
675,548	86,71
675,889	86,54
676,23	86,08
676,57	86,42
676,911	86,66
677,251	86,7
677,591	86,13
677,932	85,96
678,272	86,76
678,612	86,34
678,952	86,97
679,292	86
679,633	86,95
679,972	86,89
680,312	87,48
680,652	86,76
680,992	87,14
681,332	85,8
681,672	86,88
682,011	86,14
682,351	86,78
682,69	85,87
683,03	87,11
683,369	85,89
683,709	86,79
684,048	86,42
684,387	85,86
684,726	86,49
685,066	86,54
685,405	86,36
685,744	85,83
686,083	85,82
686,422	85,92
686,761	85,92
687,099	85,95
687,438	85,93
687,777	86,14
688,116	86,05
688,454	87,02
688,793	86,39
689,131	86,05
689,47	87,08
689,808	85,68
690,146	86,5
690,485	86,64
690,823	86,87
691,161	86,39
691,499	86,43
691,837	87,55
692,175	86,2
692,513	86,65
692,851	87,37
693,189	86,41
693,527	87,07
693,864	86,78
694,202	86,16
694,54	86,39
694,877	86,31
695,215	86,84
695,552	86,28
695,89	86,14
696,227	87,25
696,564	86,57
696,901	86,85
697,239	86,81
697,576	86,92
697,913	87,29
698,25	85,67
698,587	86,97
698,924	86,32
699,26	87,1
699,597	86,53
699,934	86,45
700,271	86,41
700,607	87,66
700,944	86,21
701,28	86,75
701,617	86,57
701,953	86,2
702,29	85,53
702,626	86,39
702,962	85,76
703,298	87,17
703,634	85,91
703,97	86,41
704,306	86,19
704,642	85,35
704,978	85,97
705,314	85,65
705,65	86,35
705,986	86,23
706,321	85,4
706,657	86,01
706,993	85,94
707,328	85,45
707,664	85,32
707,999	86,09
708,334	85,97
708,67	85,69
709,005	86,15
709,34	85,97
709,675	85,5
710,01	84,96
710,345	85,53
710,68	85,21
711,015	85,13
711,35	83,93
711,685	85,47
712,019	85,63
712,354	86,72
712,689	86,03
713,023	85,88
713,358	84,78
713,692	84,69
714,027	86,11
714,361	84,89
714,695	85,34
715,029	84,61
715,364	84,92
715,698	84,54
716,032	85,03
716,366	84,5
716,7	86
717,034	85,1
717,367	85,9
717,701	86,06
718,035	84,78
718,369	84,58
718,702	84,75
719,036	85,64
719,369	85,79
719,703	84,51
720,036	86,09
720,37	86,03
720,703	84,6
721,036	85,38
721,369	85,43
721,702	84,8
722,035	85,75
722,368	85,6
722,701	84,53
723,034	83,48
723,367	85,64
723,7	84,58
724,033	85,93
724,365	84,95
724,698	85,78
725,03	84,6
725,363	85,13
725,695	84,82
726,028	84,67
726,36	83,96
726,692	83,1
727,024	85,64
727,357	86,03
727,689	86,5
728,021	86,16
728,353	86,52
728,685	85,1
729,017	83,72
729,348	86,09
729,68	84,52
730,012	84,5
730,344	84,37
730,675	83,84
731,007	84,99
731,338	85,64
731,67	84,03
732,001	83,42
732,332	86,46
732,664	85,3
732,995	84,44
733,326	85,47
733,657	86,1
733,988	85,89
734,319	83,33
734,65	83,83
734,981	85,6
735,312	84,47
735,642	84,03
735,973	84,23
736,304	84,77
736,634	84,73
736,965	85,18
737,295	84,42
737,626	84,62
737,956	85,23
738,286	85,06
738,617	84,65
738,947	84,95
739,277	83,84
739,607	83,67
739,937	86,12
740,267	84,83
740,597	84,28
740,927	83,45
741,256	84,13
741,586	84,59
741,916	83,6
742,246	84,95
742,575	84,53
742,905	83,5
743,234	85,29
743,563	86,14
743,893	85,69
744,222	85,16
744,551	85,32
744,88	83,65
745,21	84,77
745,539	84,14
745,868	84,08
746,197	84,89
746,525	85,07
746,854	85,09
747,183	82,94
747,512	85,97
747,84	84,75
748,169	84,79
748,498	85,76
748,826	85,11
749,154	83,61
749,483	85,53
749,811	84,75
