# Supplementary material for: Complementary hybrid electrodes for high contrast electrochromic devices with fast response
Source: Nat Commun. 2019 Oct 25;10:4874. doi: 10.1038/s41467-019-12617-4 (PMC6814761; doi:10.1038/s41467-019-12617-4)
Supplement: Supplementary file 3 — Source Data [file 41467_2019_12617_MOESM3_ESM.zip › S2-colored_0,7V.txt]

379,861	-63,84
380,243	42,95
380,625	29,25
381,007	57,97
381,389	41,16
381,771	-26,92
382,153	7,64
382,534	7,5
382,916	-21,1
383,298	22,56
383,679	27,1
384,061	17,9
384,443	36,2
384,824	22,72
385,206	30,89
385,587	20,45
385,968	26,46
386,35	-9,3
386,731	18,02
387,112	17,55
387,493	-9,43
387,875	5,89
388,256	24,19
388,637	24,99
389,018	47,42
389,399	30,14
389,779	14,5
390,16	12,7
390,541	25,82
390,922	17,86
391,303	24,67
391,683	21,91
392,064	25,57
392,444	36,41
392,825	40,09
393,205	18,85
393,586	15,79
393,966	14,56
394,347	0,26
394,727	23,4
395,107	6,06
395,487	31,11
395,867	23,98
396,248	24,56
396,628	25,32
397,008	18,79
397,388	24,32
397,768	33,32
398,147	31,49
398,527	31,26
398,907	20,03
399,287	25,56
399,666	34,19
400,046	30,84
400,426	9,23
400,805	18,49
401,185	26,53
401,564	29,47
401,943	35,02
402,323	23,06
402,702	35,05
403,081	35,19
403,461	28,3
403,84	23,77
404,219	21,35
404,598	27,85
404,977	30,13
405,356	37,92
405,735	23,78
406,114	30,18
406,492	37,13
406,871	26,04
407,25	28,99
407,629	32,56
408,007	27,83
408,386	28,84
408,764	26,55
409,143	30,43
409,521	26,51
409,9	28,25
410,278	33,16
410,656	34,38
411,035	35,14
411,413	30,16
411,791	29,31
412,169	31,69
412,547	31,94
412,925	36,92
413,303	35,88
413,681	33,21
414,059	33,48
414,437	27,6
414,815	32,47
415,192	29,52
415,57	33,51
415,948	32,67
416,325	32,36
416,703	29,56
417,08	32,11
417,458	29,44
417,835	34,84
418,212	32,58
418,59	34,41
418,967	30,61
419,344	28,98
419,721	27,52
420,098	29,87
420,475	30,24
420,853	33,35
421,229	28,54
421,606	32,63
421,983	34,09
422,36	33,63
422,737	30,16
423,114	31,82
423,49	31,3
423,867	28,67
424,243	34,15
424,62	30,75
424,997	33,38
425,373	30,95
425,749	28,6
426,126	30,94
426,502	29,39
426,878	30,6
427,254	34,38
427,631	34,05
428,007	29,93
428,383	34,3
428,759	30,91
429,135	34,03
429,511	34,17
429,886	29,84
430,262	30,91
430,638	28,06
431,014	29,4
431,389	29,22
431,765	26,16
432,141	29,92
432,516	29,02
432,892	29,29
433,267	29,61
433,642	28,77
434,018	26,89
434,393	27,82
434,768	29,33
435,144	31,27
435,519	27,6
435,894	28,93
436,269	30,11
436,644	27,35
437,019	27,45
437,394	24,4
437,769	27,69
438,143	26,14
438,518	25,7
438,893	27,07
439,267	24,49
439,642	27,4
440,017	25,72
440,391	25,12
440,766	27,3
441,14	24,4
441,514	24,33
441,889	25,42
442,263	24,57
442,637	26,25
443,011	23,78
443,386	25,11
443,76	23,92
444,134	24,54
444,508	23,28
444,882	25,85
445,255	24,04
445,629	25,74
446,003	24,14
446,377	21,53
446,751	25,21
447,124	24,36
447,498	23,34
447,871	22,53
448,245	21,87
448,618	22,36
448,992	23,13
449,365	21,18
449,738	21,97
450,112	21,57
450,485	21,57
450,858	21,37
451,231	23,49
451,604	20,64
451,977	22,51
452,35	20,79
452,723	20,33
453,096	20,31
453,469	19,59
453,841	22,52
454,214	18,61
454,587	19,78
454,959	21,4
455,332	19,79
455,705	19,35
456,077	19,02
456,449	18,28
456,822	20,9
457,194	20,85
457,566	18,63
457,939	19,83
458,311	19,25
458,683	18,03
459,055	17,01
459,427	18,52
459,799	18,28
460,171	19,11
460,543	18,76
460,915	15,23
461,287	16,9
461,658	18,48
462,03	17,79
462,402	18,92
462,773	16,9
463,145	19,21
463,516	16,94
463,888	18,12
464,259	17,96
464,631	17,67
465,002	16,08
465,373	16,41
465,744	17,4
466,116	17,23
466,487	16,23
466,858	15,93
467,229	14,55
467,6	16,38
467,971	14,88
468,341	16,13
468,712	16,16
469,083	16,25
469,454	17,41
469,824	17,09
470,195	17,05
470,566	15,86
470,936	16,14
471,307	16,72
471,677	16,22
472,047	14,62
472,418	14,55
472,788	15,94
473,158	15,49
473,528	14,8
473,899	14,63
474,269	15,47
474,639	14,11
475,009	15,02
475,379	14,88
475,748	15,21
476,118	14,73
476,488	16,15
476,858	15,71
477,227	14,51
477,597	14,6
477,967	14,04
478,336	14,77
478,706	14,96
479,075	13,9
479,445	14,23
479,814	14,55
480,183	14,84
480,552	14,35
480,922	14,63
481,291	14,15
481,66	14,85
482,029	14,15
482,398	13,68
482,767	15,26
483,136	14,38
483,505	14,12
483,873	13,62
484,242	14,27
484,611	14,43
484,979	14,4
485,348	14,54
485,717	14,37
486,085	14,33
486,454	14,79
486,822	13,79
487,19	14,1
487,559	14,96
487,927	15,33
488,295	14,24
488,663	13,79
489,031	14,02
489,399	14,3
489,767	14,41
490,135	14,33
490,503	14,9
490,871	14,34
491,239	14,57
491,607	14,81
491,974	15,16
492,342	14,66
492,71	15,52
493,077	15,14
493,445	15,06
493,812	14,79
494,18	15,04
494,547	15,02
494,914	14,74
495,282	15,13
495,649	14,66
496,016	14,85
496,383	15,29
496,75	15,01
497,117	14,61
497,484	15,12
497,851	15,17
498,218	15,21
498,585	15,4
498,951	15,52
499,318	16,06
499,685	15,34
500,051	15,83
500,418	15,47
500,784	16,26
501,151	16,16
501,517	16,17
501,884	15,66
502,25	16,43
502,616	16,1
502,983	16,01
503,349	16,09
503,715	16,13
504,081	16,1
504,447	16,96
504,813	16,75
505,179	16,74
505,545	16,97
505,91	16,74
506,276	17,04
506,642	16,96
507,008	17,07
507,373	17,54
507,739	16,74
508,104	17,37
508,47	17,71
508,835	17,54
509,201	17,58
509,566	17,65
509,931	17,49
510,296	18,34
510,661	18
511,027	17,88
511,392	18,21
511,757	18,07
512,122	18,8
512,487	18,57
512,851	18,82
513,216	19,49
513,581	19,14
513,946	19,76
514,31	19,27
514,675	19,5
515,04	19,71
515,404	19,88
515,768	19,7
516,133	19,87
516,497	20,05
516,862	19,95
517,226	20,66
517,59	21,11
517,954	20,74
518,318	21,37
518,682	21,14
519,046	21,72
519,41	21,95
519,774	22,6
520,138	22,35
520,502	22,23
520,866	22,55
521,229	23,02
521,593	23,24
521,957	23,47
522,32	23,43
522,684	23,83
523,047	23,95
523,411	24,18
523,774	24,54
524,137	24,93
524,5	25,43
524,864	25,43
525,227	25,9
525,59	26
525,953	26,79
526,316	26,63
526,679	27,04
527,042	27,36
527,405	27,76
527,767	27,7
528,13	28,28
528,493	28,63
528,856	29,24
529,218	29,48
529,581	29,54
529,943	30,17
530,306	30,28
530,668	30,69
531,03	30,88
531,393	31,44
531,755	31,7
532,117	32,48
532,479	32,5
532,841	33,18
533,203	34,08
533,565	34,29
533,927	34,56
534,289	35,33
534,651	35,53
535,013	35,56
535,374	36,63
535,736	36,73
536,098	37,46
536,459	37,82
536,821	38,47
537,182	38,89
537,544	39,49
537,905	39,91
538,266	40,18
538,628	40,69
538,989	41,54
539,35	42,57
539,711	42,37
540,072	43,03
540,433	43,44
540,794	43,54
541,155	45,31
541,516	45,28
541,877	45,57
542,238	45,8
542,598	46,86
542,959	47,04
543,32	47,97
543,68	48,35
544,041	48,62
544,401	49,4
544,762	49,54
545,122	49,8
545,482	50,67
545,842	50,81
546,203	51,4
546,563	51,81
546,923	52,27
547,283	52,52
547,643	52,68
548,003	53,86
548,363	53,4
548,723	53,53
549,082	54,55
549,442	55,31
549,802	55,6
550,162	56,22
550,521	56,48
550,881	56,55
551,24	57
551,6	57,26
551,959	57,21
552,318	57,52
552,678	58,36
553,037	58,76
553,396	58,83
553,755	59,06
554,114	59,04
554,473	59,17
554,832	59,51
555,191	60,34
555,55	60,42
555,909	60,55
556,268	60,92
556,626	60,61
556,985	61,15
557,344	61,28
557,702	61,45
558,061	62,14
558,419	62,65
558,778	62,22
559,136	62,65
559,494	62,92
559,852	63,52
560,211	62,14
560,569	63,7
560,927	63,23
561,285	63,81
561,643	63,85
562,001	63,72
562,359	64,39
562,717	64,31
563,074	64,25
563,432	64,88
563,79	64,41
564,147	64,58
564,505	64,76
564,863	65,05
565,22	64,83
565,578	65,39
565,935	65,64
566,292	65,4
566,65	65,27
567,007	65,55
567,364	65,67
567,721	65,39
568,078	65,92
568,435	66,21
568,792	65,96
569,149	65,8
569,506	66,5
569,863	66,29
570,219	66,73
570,576	65,85
570,933	66,25
571,289	66,67
571,646	66,71
572,002	66,53
572,359	66,33
572,715	66,94
573,072	67,34
573,428	66,75
573,784	66,62
574,14	66,56
574,496	67,13
574,853	67,31
575,209	67,45
575,565	66,61
575,92	67,15
576,276	67,62
576,632	67,27
576,988	67,13
577,344	67,23
577,699	66,66
578,055	68,16
578,411	67,54
578,766	67,28
579,122	67,04
579,477	67,36
579,832	67,07
580,188	66,95
580,543	67,01
580,898	67,17
581,253	67,38
581,608	67,72
581,963	68,1
582,318	67,94
582,673	67,91
583,028	67,73
583,383	67,89
583,738	67,5
584,093	68,18
584,447	68,11
584,802	67,7
585,156	67,76
585,511	67,7
585,865	67,71
586,22	67,31
586,574	67,76
586,929	67,97
587,283	68,12
587,637	67,86
587,991	68,26
588,345	68,17
588,699	68,42
589,053	67,25
589,407	68,55
589,761	67,87
590,115	67,95
590,469	68,15
590,823	68,41
591,176	68,03
591,53	68,03
591,883	68,37
592,237	67,7
592,59	68,25
592,944	68,61
593,297	67,91
593,651	68,27
594,004	68,13
594,357	68,47
594,71	68,46
595,063	68,55
595,416	68,49
595,769	68,32
596,122	68,55
596,475	68,61
596,828	68,73
597,181	68,23
597,534	68,35
597,886	68,47
598,239	69
598,592	69
598,944	68,87
599,297	67,94
599,649	68,18
600,001	68,24
600,354	68,47
600,706	67,96
601,058	68,79
601,41	68,42
601,763	68,43
602,115	68,27
602,467	69
602,819	68,82
603,17	68,93
603,522	69,22
603,874	68,82
604,226	68,21
604,578	68,93
604,929	68,46
605,281	68,31
605,632	68,52
605,984	68,82
606,335	68,96
606,687	69,13
607,038	68,56
607,389	69,04
607,74	68,51
608,092	69,2
608,443	68,7
608,794	67,88
609,145	68,74
609,496	68,74
609,847	69,17
610,197	68,61
610,548	68,52
610,899	69,39
611,25	68,7
611,6	68,57
611,951	68,74
612,301	68,36
612,652	67,82
613,002	68,58
613,353	69,15
613,703	68,56
614,053	67,83
614,404	68,51
614,754	69,16
615,104	68,63
615,454	68,98
615,804	68,94
616,154	68,76
616,504	68,65
616,854	68,39
617,203	67,94
617,553	68,4
617,903	68,6
618,252	68,48
618,602	68,79
618,952	68,49
619,301	68,08
619,65	68,41
620	68,86
620,349	68,84
620,698	68,35
621,048	68,19
621,397	68,26
621,746	68,36
622,095	68,26
622,444	68,31
622,793	68,31
623,142	68,14
623,491	69
623,839	68,34
624,188	68,58
624,537	68,63
624,885	67,68
625,234	67,78
625,582	68,25
625,931	68,08
626,279	68,36
626,628	68,06
626,976	68,3
627,324	67,72
627,672	68,53
628,021	68,18
628,369	68,01
628,717	68,1
629,065	67,98
629,413	68,11
629,76	68,52
630,108	68,24
630,456	67,99
630,804	67,94
631,151	67,99
631,499	68,22
631,847	67,99
632,194	68,19
632,542	67,89
632,889	67,61
633,236	68,06
633,584	67,86
633,931	67,75
634,278	67,7
634,625	67,35
634,972	68,26
635,319	67,29
635,666	67,9
636,013	67,8
636,36	68,11
636,707	67,93
637,053	67,28
637,4	67,75
637,747	67,18
638,093	67,33
638,44	66,66
638,786	67,77
639,133	67,68
639,479	67,72
639,826	67,46
640,172	67,17
640,518	67,36
640,864	67,47
641,21	67,92
641,556	66,86
641,902	67,09
642,248	67,56
642,594	67,22
642,94	67,72
643,286	66,97
643,632	66,93
643,977	67,08
644,323	67,18
644,668	67,53
645,014	66,87
645,359	67,45
645,705	67,21
646,05	66,89
646,396	67,05
646,741	67,38
647,086	66,48
647,431	66,3
647,776	67,12
648,121	66,79
648,466	66,9
648,811	66,54
649,156	66,99
649,501	66,93
649,846	67,09
650,19	67,22
650,535	66,83
650,88	66,59
651,224	66,94
651,569	67,04
651,913	66,58
652,257	66,56
652,602	66,49
652,946	67,15
653,29	66,94
653,634	66,69
653,979	66,52
654,323	66,87
654,667	66,33
655,011	66,68
655,354	66,37
655,698	66,6
656,042	66,6
656,386	66,79
656,73	65,98
657,073	66,96
657,417	66,79
657,76	66,47
658,104	66,49
658,447	66,7
658,791	65,99
659,134	66,16
659,477	67,27
659,82	67,13
660,163	67,2
660,506	66,63
660,85	66,83
661,192	67,03
661,535	67,29
661,878	66,52
662,221	66,68
662,564	65,95
662,907	65,99
663,249	66,26
663,592	66,5
663,934	66,81
664,277	65,85
664,619	66,63
664,962	66,15
665,304	67,38
665,646	66,11
665,988	66,25
666,331	66,76
666,673	66,61
667,015	66,81
667,357	66,05
667,699	66,25
668,041	66,95
668,382	66,03
668,724	66,41
669,066	66,38
669,408	66,05
669,749	65,91
670,091	65,95
670,432	66,5
670,774	65,99
671,115	66,17
671,457	66,51
671,798	66,62
672,139	66,05
672,48	66,02
672,821	65,73
673,162	66,4
673,504	66,87
673,844	66,21
674,185	66,41
674,526	66,52
674,867	66,12
675,208	66,06
675,548	66,1
675,889	66,45
676,23	66,4
676,57	66,48
676,911	66,12
677,251	66,27
677,591	66,67
677,932	67,04
678,272	66,3
678,612	66,45
678,952	66,46
679,292	66,34
679,633	66,36
679,972	66,7
680,312	66,44
680,652	66,3
680,992	66,07
681,332	67,12
681,672	66,56
682,011	66,58
682,351	66,31
682,69	67,57
683,03	65,83
683,369	66,14
683,709	66,42
684,048	66,52
684,387	66,19
684,726	66,44
685,066	66,72
685,405	66,88
685,744	66,18
686,083	66,96
686,422	66,79
686,761	66,31
687,099	67,03
687,438	66,82
687,777	67,39
688,116	66,17
688,454	67,06
688,793	66,9
689,131	66,21
689,47	67,53
689,808	66,5
690,146	66,63
690,485	66,43
690,823	67,08
691,161	66,62
691,499	66,5
691,837	67,22
692,175	67,06
692,513	67,24
692,851	66,86
693,189	66,24
693,527	66,75
693,864	66,77
694,202	67,15
694,54	67,67
694,877	66,9
695,215	67,31
695,552	67,57
695,89	66,35
696,227	66,82
696,564	66,99
696,901	66,74
697,239	67,17
697,576	66,73
697,913	66,96
698,25	67,03
698,587	67,54
698,924	66,65
699,26	67,35
699,597	67,06
699,934	66,72
700,271	67,12
700,607	66,35
700,944	66,75
701,28	67,55
701,617	67,7
701,953	67,08
702,29	67,43
702,626	66,6
702,962	67,74
703,298	67,36
703,634	66,07
703,97	66,9
704,306	67,43
704,642	67,08
704,978	67,01
705,314	67,17
705,65	67,67
705,986	66,96
706,321	67,62
706,657	67,35
706,993	67,34
707,328	67,44
707,664	66,7
707,999	68,04
708,334	67,54
708,67	66,68
709,005	66,97
709,34	66,26
709,675	67,22
710,01	66,47
710,345	67,38
710,68	67,68
711,015	67,36
711,35	67,32
711,685	66,8
712,019	67,78
712,354	67,07
712,689	66,84
713,023	67,77
713,358	66,8
713,692	66,6
714,027	67,58
714,361	67,1
714,695	67,34
715,029	67,41
715,364	67,71
715,698	68,25
716,032	66,47
716,366	67,61
716,7	66,16
717,034	67,23
717,367	66,73
717,701	66,33
718,035	66,56
718,369	66,96
718,702	65,73
719,036	66,62
719,369	66,98
719,703	66,85
720,036	66,67
720,37	66,72
720,703	66,99
721,036	66,86
721,369	65,95
721,702	67,26
722,035	66,75
722,368	67,57
722,701	67,48
723,034	67,58
723,367	67,58
723,7	66,72
724,033	67,11
724,365	67,41
724,698	66,45
725,03	66,66
725,363	66,8
725,695	66,29
726,028	66,53
726,36	67,32
726,692	67,47
727,024	66,97
727,357	66,5
727,689	66,59
728,021	66,73
728,353	67,34
728,685	67,09
729,017	66,83
729,348	66,51
729,68	66,5
730,012	66,82
730,344	65,98
730,675	67,23
731,007	66,42
731,338	66,87
731,67	66,65
732,001	67,32
732,332	67,11
732,664	66,54
732,995	66,68
733,326	67,04
733,657	66,88
733,988	66,8
734,319	66,82
734,65	66,64
734,981	65,78
735,312	66,12
735,642	66,4
735,973	67,7
736,304	66,93
736,634	66,73
736,965	65,79
737,295	67,47
737,626	66,8
737,956	65,89
738,286	66,2
738,617	67,22
738,947	66,47
739,277	66,81
739,607	65,76
739,937	66,05
740,267	66,22
740,597	65,85
740,927	65,52
741,256	66,96
741,586	66,47
741,916	66,34
742,246	65,57
742,575	65,9
742,905	67,03
743,234	67,37
743,563	67,08
743,893	67,63
744,222	66,38
744,551	67,05
744,88	66,95
745,21	66,77
745,539	65,93
745,868	67,85
746,197	66,31
746,525	66,01
746,854	65,57
747,183	66,52
747,512	65,8
747,84	65,24
748,169	66,89
748,498	66,77
748,826	65,63
749,154	65,39
749,483	66,86
749,811	67,78
750,139	65,6
750,468	65,07
750,796	65,06
751,124	67,18
751,452	66,56
751,78	66,16
752,108	66
752,436	66,82
752,763	66,72
753,091	65,03
753,419	66,65
753,747	66,14
754,074	66,21
754,402	65,57
754,729	65,85
755,057	66,58
755,384	67,22
755,711	65,58
756,038	67,12
756,366	66,28
756,693	65,76
757,02	67,12
757,347	66,56
757,674	65,34
758,001	68,07
758,327	67,36
758,654	67,33
758,981	66,6
759,308	66,78
759,634	65,39
759,961	66,79
760,287	67,71
760,614	66,89
760,94	65,01
761,266	68,12
761,593	66,47
761,919	66,03
762,245	65,82
762,571	66,36
762,897	66,22
763,223	66,29
763,549	66,94
763,875	67,09
764,201	66,64
764,527	65,18
764,852	65,14
765,178	66,21
765,503	66,34
765,829	65,33
766,154	66,24
766,48	65,93
766,805	66,92
767,13	66,35
767,456	66,27
767,781	65,52
768,106	64,45
768,431	66,27
768,756	65,18
769,081	66,37
769,406	66,24
769,731	66,14
770,056	66,3
770,38	67,23
770,705	65,23
771,03	66,27
771,354	67,47
771,679	66,8
772,003	67,22
772,327	66,08
772,652	66,8
772,976	65,97
773,3	66,19
773,624	64,1
773,948	67,7
774,272	66,18
774,596	66,66
774,92	65,17
775,244	66,24
775,568	66,59
775,892	66,16
776,215	65,58
776,539	67,05
776,863	66,13
777,186	66,99
777,51	65,78
777,833	66,38
778,156	65,53
778,48	67,09
778,803	66,88
779,126	66,05
779,449	65,22
779,772	66,32
