# Supplementary material for: Complementary hybrid electrodes for high contrast electrochromic devices with fast response
Source: Nat Commun. 2019 Oct 25;10:4874. doi: 10.1038/s41467-019-12617-4 (PMC6814761; doi:10.1038/s41467-019-12617-4)
Supplement: Supplementary file 3 — Source Data [file 41467_2019_12617_MOESM3_ESM.zip › S2-colored_1,2V.txt]

379,861	-84,08
380,243	-15,94
380,625	9,29
381,007	-29,65
381,389	19,05
381,771	4,66
382,153	2,08
382,534	25,59
382,916	-50,54
383,298	30,09
383,679	2,89
384,061	22,84
384,443	14,01
384,824	2,96
385,206	37,09
385,587	17,12
385,968	6,79
386,35	26,84
386,731	2,87
387,112	2,74
387,493	-24,39
387,875	-5,9
388,256	24,61
388,637	11,89
389,018	39,74
389,399	30,86
389,779	3,58
390,16	10,23
390,541	22,89
390,922	19,22
391,303	34,74
391,683	5,06
392,064	13,37
392,444	24,29
392,825	27,92
393,205	19,56
393,586	6,59
393,966	-1,3
394,347	-2,1
394,727	25,59
395,107	3,99
395,487	29,3
395,867	9,48
396,248	24,81
396,628	17,33
397,008	12,06
397,388	22,27
397,768	30,56
398,147	21,9
398,527	28,86
398,907	19,99
399,287	17,62
399,666	17,85
400,046	18,55
400,426	6,21
400,805	0,63
401,185	13,36
401,564	21,36
401,943	18,68
402,323	11,05
402,702	23,55
403,081	12,63
403,461	16,57
403,84	12,18
404,219	8,69
404,598	15,88
404,977	20,22
405,356	25,12
405,735	11,1
406,114	11,73
406,492	18,59
406,871	9,49
407,25	14,61
407,629	10,42
408,007	20,62
408,386	14,4
408,764	14,87
409,143	17,91
409,521	14,74
409,9	12,86
410,278	20,47
410,656	16,81
411,035	21,03
411,413	15,87
411,791	12,03
412,169	18,36
412,547	15,78
412,925	23,31
413,303	20,79
413,681	17,9
414,059	24,22
414,437	15,11
414,815	18,65
415,192	19,9
415,57	15,64
415,948	12,86
416,325	14,66
416,703	12,23
417,08	17,78
417,458	19,65
417,835	21,87
418,212	17,49
418,59	20,09
418,967	14,75
419,344	16,92
419,721	12,47
420,098	17,3
420,475	18,35
420,853	15,68
421,229	15,95
421,606	19
421,983	18,15
422,36	17,15
422,737	17,57
423,114	17,68
423,49	17,65
423,867	14,19
424,243	19,88
424,62	17,23
424,997	19,29
425,373	16,29
425,749	16,49
426,126	17,67
426,502	17,93
426,878	14,67
427,254	18,29
427,631	18,15
428,007	14,32
428,383	20,26
428,759	17,35
429,135	18,87
429,511	16,64
429,886	21,08
430,262	16,59
430,638	18,07
431,014	17,24
431,389	15,16
431,765	15,47
432,141	16,36
432,516	20,13
432,892	16,67
433,267	16,91
433,642	16,2
434,018	16,74
434,393	17,28
434,768	16,84
435,144	20,01
435,519	17,18
435,894	18,35
436,269	16,98
436,644	16,29
437,019	18,94
437,394	15,81
437,769	17,22
438,143	16,85
438,518	13,87
438,893	16,33
439,267	15,02
439,642	16,75
440,017	18,98
440,391	16,7
440,766	17,13
441,14	17,58
441,514	16,04
441,889	14,94
442,263	14,42
442,637	19,15
443,011	15,62
443,386	17,53
443,76	16,01
444,134	16,9
444,508	16,16
444,882	17,64
445,255	16,03
445,629	18,86
446,003	16,27
446,377	16,35
446,751	17,63
447,124	17,33
447,498	17,98
447,871	16,21
448,245	15,82
448,618	16,8
448,992	16,5
449,365	14,52
449,738	19,04
450,112	18,32
450,485	16,66
450,858	16,94
451,231	17,66
451,604	16,25
451,977	16,89
452,35	15,95
452,723	15,4
453,096	17,84
453,469	16,56
453,841	17,67
454,214	16,43
454,587	17,23
454,959	16,5
455,332	16,01
455,705	16,25
456,077	16,6
456,449	15,34
456,822	17,17
457,194	16,5
457,566	15,23
457,939	17,55
458,311	17,08
458,683	16,57
459,055	14,47
459,427	17,28
459,799	15,96
460,171	15,13
460,543	17,44
460,915	13,17
461,287	16,56
461,658	16,61
462,03	17,3
462,402	17,9
462,773	15,96
463,145	18,05
463,516	16,55
463,888	15,68
464,259	17,25
464,631	16,9
465,002	16,99
465,373	15,91
465,744	18,66
466,116	15,73
466,487	17,51
466,858	16,95
467,229	14,74
467,6	15,13
467,971	14,53
468,341	15,56
468,712	16,11
469,083	16,73
469,454	15,69
469,824	15,79
470,195	16,43
470,566	15,83
470,936	16,72
471,307	16,71
471,677	16,82
472,047	16,07
472,418	15,45
472,788	16,18
473,158	16,4
473,528	16,25
473,899	15,45
474,269	16,74
474,639	15,29
475,009	16,29
475,379	16
475,748	16,32
476,118	16,78
476,488	16,66
476,858	16,07
477,227	16,25
477,597	15,39
477,967	16,01
478,336	15,63
478,706	16,04
479,075	14,98
479,445	15,81
479,814	15,63
480,183	15,29
480,552	16,08
480,922	17,06
481,291	15,59
481,66	16,54
482,029	15,13
482,398	15,24
482,767	16,46
483,136	15,24
483,505	15,56
483,873	15,14
484,242	16,09
484,611	16,35
484,979	15,73
485,348	15,65
485,717	15,68
486,085	14,76
486,454	15,39
486,822	15,78
487,19	15,06
487,559	15,7
487,927	16,68
488,295	15,33
488,663	14,7
489,031	15,47
489,399	15,31
489,767	15,53
490,135	15,43
490,503	15,39
490,871	15,33
491,239	14,67
491,607	14,81
491,974	15,38
492,342	15,79
492,71	15,7
493,077	15,5
493,445	15,51
493,812	15,16
494,18	14,98
494,547	15,49
494,914	14,75
495,282	15,42
495,649	15,07
496,016	14,85
496,383	15,41
496,75	15,13
497,117	14,92
497,484	15,71
497,851	15,17
498,218	14,35
498,585	15,28
498,951	14,96
499,318	15,32
499,685	14,75
500,051	15,32
500,418	14,98
500,784	15,12
501,151	15,06
501,517	15,12
501,884	14,79
502,25	15,78
502,616	15,07
502,983	14,76
503,349	14,98
503,715	14,86
504,081	14,15
504,447	15,04
504,813	15,19
505,179	15,03
505,545	14,74
505,91	15,33
506,276	14,82
506,642	14,86
507,008	15,33
507,373	14,9
507,739	14,53
508,104	15,08
508,47	15,02
508,835	15,09
509,201	14,74
509,566	14,6
509,931	14,42
510,296	14,89
510,661	14,8
511,027	15,01
511,392	14,7
511,757	14,63
512,122	14,76
512,487	14,22
512,851	14,37
513,216	14,82
513,581	14,75
513,946	14,91
514,31	14,94
514,675	14,58
515,04	14,66
515,404	14,41
515,768	14,93
516,133	14,6
516,497	14,36
516,862	14,31
517,226	14,66
517,59	14,46
517,954	14,28
518,318	14,49
518,682	14,29
519,046	14,33
519,41	14,67
519,774	14,44
520,138	14,35
520,502	14,34
520,866	14,38
521,229	13,9
521,593	14,29
521,957	14,93
522,32	14,33
522,684	14,09
523,047	14,22
523,411	14,27
523,774	13,99
524,137	14,07
524,5	14,78
524,864	14,49
525,227	14,45
525,59	14,11
525,953	14,05
526,316	13,82
526,679	13,75
527,042	13,91
527,405	13,94
527,767	14,05
528,13	13,88
528,493	14,18
528,856	13,93
529,218	13,64
529,581	13,84
529,943	14,05
530,306	13,62
530,668	13,53
531,03	13,63
531,393	13,66
531,755	13,67
532,117	13,68
532,479	13,17
532,841	13,18
533,203	13,7
533,565	13,63
533,927	13,49
534,289	13,69
534,651	13,52
535,013	13,24
535,374	13,54
535,736	13,49
536,098	13,44
536,459	13,16
536,821	12,95
537,182	13,03
537,544	13,4
537,905	13,25
538,266	12,99
538,628	12,94
538,989	12,9
539,35	13,41
539,711	12,98
540,072	12,84
540,433	12,77
540,794	12,77
541,155	13,12
541,516	12,87
541,877	12,93
542,238	12,6
542,598	12,55
542,959	12,96
543,32	12,85
543,68	12,46
544,041	12,58
544,401	12,73
544,762	12,64
545,122	12,49
545,482	12,59
545,842	12,32
546,203	12,34
546,563	12,14
546,923	12,57
547,283	12,35
547,643	12,2
548,003	11,95
548,363	12,2
548,723	12,16
549,082	12,22
549,442	12,05
549,802	11,75
550,162	11,92
550,521	11,96
550,881	11,78
551,24	11,79
551,6	11,55
551,959	11,53
552,318	11,65
552,678	11,64
553,037	11,56
553,396	11,57
553,755	11,52
554,114	11,22
554,473	11,1
554,832	11,28
555,191	11,33
555,55	11,03
555,909	11,23
556,268	11,21
556,626	10,92
556,985	11,16
557,344	11,01
557,702	10,89
558,061	10,81
558,419	10,76
558,778	10,82
559,136	10,8
559,494	10,45
559,852	10,58
560,211	10,58
560,569	10,56
560,927	10,35
561,285	10,39
561,643	10,23
562,001	10,11
562,359	10,49
562,717	10,16
563,074	9,83
563,432	10,19
563,79	10,03
564,147	9,97
564,505	9,86
564,863	9,84
565,22	9,44
565,578	9,69
565,935	9,68
566,292	9,7
566,65	9,22
567,007	9,16
567,364	9,21
567,721	9,28
568,078	9,18
568,435	9,43
568,792	9,21
569,149	9,27
569,506	9,13
569,863	9,17
570,219	8,83
570,576	9,34
570,933	8,77
571,289	8,88
571,646	8,91
572,002	8,8
572,359	8,58
572,715	8,56
573,072	8,68
573,428	8,43
573,784	8,46
574,14	8,51
574,496	8,33
574,853	8,28
575,209	8,48
575,565	8,26
575,92	8,25
576,276	8,03
576,632	8,07
576,988	7,93
577,344	7,61
577,699	7,78
578,055	7,86
578,411	7,81
578,766	7,63
579,122	7,63
579,477	7,54
579,832	7,33
580,188	7,49
580,543	7,25
580,898	7,24
581,253	7,27
581,608	7,52
581,963	7,15
582,318	7,29
582,673	7,32
583,028	6,99
583,383	6,97
583,738	6,74
584,093	6,79
584,447	6,82
584,802	6,64
585,156	6,69
585,511	6,74
585,865	6,79
586,22	6,62
586,574	6,59
586,929	6,56
587,283	6,42
587,637	6,31
587,991	6,26
588,345	6,14
588,699	6,19
589,053	6,1
589,407	6,18
589,761	6,21
590,115	6,14
590,469	5,98
590,823	6,04
591,176	5,96
591,53	5,79
591,883	5,93
592,237	5,9
592,59	5,65
592,944	5,69
593,297	5,51
593,651	5,44
594,004	5,5
594,357	5,43
594,71	5,25
595,063	5,48
595,416	5,37
595,769	5,17
596,122	5,28
596,475	5,03
596,828	5,11
597,181	5,08
597,534	4,99
597,886	5,01
598,239	4,91
598,592	4,83
598,944	4,83
599,297	4,8
599,649	4,63
600,001	4,58
600,354	4,6
600,706	4,48
601,058	4,23
601,41	4,51
601,763	4,44
602,115	4,47
602,467	4,46
602,819	4,32
603,17	4,27
603,522	4,31
603,874	4,1
604,226	4,2
604,578	4,1
604,929	3,81
605,281	4,16
605,632	4,08
605,984	3,82
606,335	3,91
606,687	3,76
607,038	3,61
607,389	3,74
607,74	3,68
608,092	3,78
608,443	3,74
608,794	3,49
609,145	3,5
609,496	3,46
609,847	3,48
610,197	3,47
610,548	3,43
610,899	3,45
611,25	3,21
611,6	3,39
611,951	3,31
612,301	3,11
612,652	3,12
613,002	3,27
613,353	3,1
613,703	3,39
614,053	3,18
614,404	3,09
614,754	2,96
615,104	2,97
615,454	3,11
615,804	2,96
616,154	2,88
616,504	2,8
616,854	2,68
617,203	2,85
617,553	2,74
617,903	2,59
618,252	2,71
618,602	2,8
618,952	2,69
619,301	2,78
619,65	2,51
620	2,49
620,349	2,67
620,698	2,57
621,048	2,29
621,397	2,27
621,746	2,41
622,095	2,38
622,444	2,53
622,793	2,41
623,142	2,38
623,491	2,33
623,839	2,23
624,188	2,26
624,537	2,06
624,885	2,18
625,234	2,04
625,582	2,06
625,931	2,03
626,279	2,03
626,628	1,95
626,976	1,95
627,324	2,08
627,672	2,07
628,021	2,01
628,369	1,95
628,717	1,95
629,065	1,88
629,413	1,92
629,76	1,84
630,108	1,81
630,456	1,89
630,804	1,87
631,151	1,77
631,499	1,82
631,847	1,78
632,194	1,68
632,542	1,51
632,889	1,62
633,236	1,7
633,584	1,6
633,931	1,51
634,278	1,65
634,625	1,65
634,972	1,57
635,319	1,62
635,666	1,46
636,013	1,65
636,36	1,43
636,707	1,55
637,053	1,5
637,4	1,51
637,747	1,52
638,093	1,37
638,44	1,58
638,786	1,48
639,133	1,37
639,479	1,27
639,826	1,26
640,172	1,25
640,518	1,43
640,864	1,46
641,21	1,29
641,556	1,41
641,902	1,31
642,248	1,32
642,594	1,34
642,94	1,21
643,286	1,17
643,632	1,15
643,977	1,26
644,323	1,09
644,668	1,23
645,014	1,17
645,359	1,28
645,705	1,32
646,05	1,03
646,396	1,17
646,741	1,14
647,086	0,95
647,431	1,1
647,776	0,84
648,121	1,04
648,466	0,92
648,811	0,93
649,156	1
649,501	1,09
649,846	0,99
650,19	0,94
650,535	1,07
650,88	0,97
651,224	0,98
651,569	1,23
651,913	1,13
652,257	1,07
652,602	0,82
652,946	0,97
653,29	0,78
653,634	0,79
653,979	1,04
654,323	0,68
654,667	0,87
655,011	1,06
655,354	0,85
655,698	0,87
656,042	0,9
656,386	1,04
656,73	0,84
657,073	0,84
657,417	0,94
657,76	0,94
658,104	0,9
658,447	0,79
658,791	0,7
659,134	0,73
659,477	0,83
659,82	0,75
660,163	0,69
660,506	0,78
660,85	0,73
661,192	0,89
661,535	0,53
661,878	0,98
662,221	0,67
662,564	0,63
662,907	0,74
663,249	0,77
663,592	0,55
663,934	0,55
664,277	0,66
664,619	0,68
664,962	0,74
665,304	0,79
665,646	0,72
665,988	0,79
666,331	0,59
666,673	0,71
667,015	0,63
667,357	0,67
667,699	0,75
668,041	0,8
668,382	0,54
668,724	0,53
669,066	0,62
669,408	0,56
669,749	0,57
670,091	0,61
670,432	0,71
670,774	0,53
671,115	0,64
671,457	0,74
671,798	0,52
672,139	0,51
672,48	0,67
672,821	0,56
673,162	0,75
673,504	0,74
673,844	0,59
674,185	0,44
674,526	0,7
674,867	0,51
675,208	0,42
675,548	0,77
675,889	0,51
676,23	0,6
676,57	0,34
676,911	0,56
677,251	0,74
677,591	0,44
677,932	0,69
678,272	0,45
678,612	0,56
678,952	0,63
679,292	0,61
679,633	0,52
679,972	0,55
680,312	0,61
680,652	0,67
680,992	0,52
681,332	0,52
681,672	0,42
682,011	0,57
682,351	0,12
682,69	0,44
683,03	0,6
683,369	0,79
683,709	0,5
684,048	0,64
684,387	0,33
684,726	0,59
685,066	0,36
685,405	0,55
685,744	0,4
686,083	0,77
686,422	0,33
686,761	0,24
687,099	0,62
687,438	0,63
687,777	0,5
688,116	0,44
688,454	0,82
688,793	0,28
689,131	0,28
689,47	0,32
689,808	0,46
690,146	0,56
690,485	0,42
690,823	0,42
691,161	0,4
691,499	0,6
691,837	0,01
692,175	0,25
692,513	0,51
692,851	0,27
693,189	0,34
693,527	0,58
693,864	0,26
694,202	0,39
694,54	0,53
694,877	0,27
695,215	0,33
695,552	0,56
695,89	0,5
696,227	0,27
696,564	0,69
696,901	0,35
697,239	0,24
697,576	0,27
697,913	0,34
698,25	0,09
698,587	0,52
698,924	0,3
699,26	0,19
699,597	0,41
699,934	0,22
700,271	0,62
700,607	0,28
700,944	0,22
701,28	0,47
701,617	0,34
701,953	0,28
702,29	0,41
702,626	0,4
702,962	-0,1
703,298	0,09
703,634	0,33
703,97	0,52
704,306	0,2
704,642	0,27
704,978	0,62
705,314	0,2
705,65	0,54
705,986	0,22
706,321	0,16
706,657	-0,01
706,993	0,65
707,328	0,21
707,664	0,24
707,999	0,63
708,334	0,69
708,67	0,23
709,005	0,22
709,34	0,49
709,675	0,41
710,01	0,33
710,345	0,56
710,68	0,5
711,015	0,18
711,35	0,43
711,685	0,56
712,019	0,68
712,354	0,4
712,689	0,42
713,023	0,44
713,358	0,34
713,692	0,47
714,027	0,42
714,361	0,34
714,695	0,5
715,029	0,57
715,364	0,8
715,698	0,43
716,032	0,72
716,366	0,3
716,7	0,73
717,034	0,72
717,367	0,52
717,701	0,58
718,035	0,33
718,369	0,23
718,702	0,45
719,036	0,33
719,369	0,57
719,703	0,05
720,036	0,06
720,37	0,4
720,703	0,13
721,036	0,51
721,369	-0,1
721,702	0,27
722,035	0,3
722,368	0,26
722,701	0,12
723,034	0,15
723,367	0,67
723,7	0,73
724,033	0,5
724,365	0,46
724,698	0,18
725,03	0,22
725,363	0,46
725,695	0,01
726,028	0,71
726,36	0,31
726,692	0,12
727,024	0,22
727,357	0,68
727,689	0,16
728,021	0,25
728,353	0,25
728,685	0,4
729,017	0,48
729,348	0,49
729,68	0,4
730,012	0,34
730,344	0,32
730,675	0,08
731,007	0,32
731,338	0,64
731,67	0,4
732,001	0,18
732,332	0,56
732,664	0,53
732,995	0,25
733,326	0,15
733,657	0,43
733,988	0,47
734,319	0,34
734,65	-0,15
734,981	0,83
735,312	0,39
735,642	0,31
735,973	0,38
736,304	0,11
736,634	0,27
736,965	0,42
737,295	0,69
737,626	0,66
737,956	0,47
738,286	0,13
738,617	-0,14
738,947	0,26
739,277	0,76
739,607	0,6
739,937	0,42
740,267	0,48
740,597	-0,02
740,927	-0,27
741,256	-0,18
741,586	0,42
741,916	-0,05
742,246	-0,16
742,575	0,4
742,905	0,38
743,234	0,73
743,563	0,4
743,893	0,48
744,222	0,33
744,551	0,27
744,88	0,46
745,21	0,58
745,539	0,35
745,868	1,35
746,197	0,94
746,525	0,04
746,854	0,43
747,183	0,09
747,512	0,53
747,84	0,87
748,169	0,63
748,498	0,19
748,826	0,64
749,154	-0,01
749,483	0,49
749,811	0,71
750,139	0,89
750,468	0,57
750,796	0,01
751,124	-0,14
751,452	0,03
751,78	1,05
752,108	0,35
752,436	0,57
752,763	1,08
753,091	0,43
753,419	0,49
753,747	0,97
754,074	0,72
754,402	0,63
754,729	0,53
755,057	-0,26
755,384	0,59
755,711	-0,07
756,038	0,67
756,366	-0,14
756,693	-0,04
757,02	0,21
757,347	0,81
757,674	-0,6
758,001	0,39
758,327	0,44
758,654	0,66
758,981	-0,16
759,308	0,66
759,634	-0,44
759,961	1,27
760,287	1,15
760,614	0,9
760,94	-0,32
761,266	1,16
761,593	0,08
761,919	0,45
762,245	-0,14
762,571	0,39
762,897	0,71
763,223	-0,16
763,549	0,14
763,875	0,38
764,201	0,21
764,527	0,87
764,852	0,54
765,178	1,61
765,503	0,41
765,829	1,12
766,154	0,16
766,48	0,77
766,805	0,26
767,13	0,07
767,456	0,06
767,781	0,37
768,106	0,19
768,431	0,45
768,756	0,35
769,081	1,33
769,406	1,17
769,731	-0,04
770,056	1,39
770,38	1,02
770,705	0,84
771,03	0,35
771,354	1,39
771,679	-0,01
772,003	0,84
772,327	0,67
772,652	0,4
772,976	-0,16
773,3	1,16
773,624	-0,18
773,948	0,87
774,272	-0,87
774,596	0,57
774,92	0,89
775,244	1,31
775,568	0,82
775,892	0,98
776,215	-1,24
776,539	-0,8
776,863	-0,15
777,186	1,95
777,51	1,12
777,833	0,88
778,156	1,5
778,48	0,56
778,803	-0,05
779,126	-0,16
779,449	1,8
779,772	0,09
