# Supplementary material for: Complementary hybrid electrodes for high contrast electrochromic devices with fast response
Source: Nat Commun. 2019 Oct 25;10:4874. doi: 10.1038/s41467-019-12617-4 (PMC6814761; doi:10.1038/s41467-019-12617-4)
Supplement: Supplementary file 3 — Source Data [file 41467_2019_12617_MOESM3_ESM.zip › S2-transparent.txt]

379,861	-45,3
380,243	36,46
380,625	-17,77
381,007	43,97
381,389	30
381,771	56,25
382,153	36,44
382,534	17,5
382,916	-0,45
383,298	21,58
383,679	8,15
384,061	5,54
384,443	16,84
384,824	19,76
385,206	34,44
385,587	20,5
385,968	34,29
386,35	31,49
386,731	27,98
387,112	30,21
387,493	-35,33
387,875	6,25
388,256	17,33
388,637	13,32
389,018	42,17
389,399	32,51
389,779	4,17
390,16	11,42
390,541	36,66
390,922	4,82
391,303	21,76
391,683	10,68
392,064	21
392,444	23
392,825	33,41
393,205	27,33
393,586	22,64
393,966	11,86
394,347	3,51
394,727	34,09
395,107	11,74
395,487	31,72
395,867	14,67
396,248	19,18
396,628	27,13
397,008	22,16
397,388	36,84
397,768	37,1
398,147	27,56
398,527	30,5
398,907	30,05
399,287	22,05
399,666	26,78
400,046	40,08
400,426	18,89
400,805	19,16
401,185	37,21
401,564	35,73
401,943	32,96
402,323	30,83
402,702	39,3
403,081	33,58
403,461	29,19
403,84	24,52
404,219	30,08
404,598	36,18
404,977	38,12
405,356	36,18
405,735	28,94
406,114	34,56
406,492	43,74
406,871	32,98
407,25	39,95
407,629	36,73
408,007	41,28
408,386	37,98
408,764	38,99
409,143	41,07
409,521	38,06
409,9	42,05
410,278	42,91
410,656	38,9
411,035	47,45
411,413	44,44
411,791	43,39
412,169	45,73
412,547	41,31
412,925	52,02
413,303	47,2
413,681	47,55
414,059	49,21
414,437	44,72
414,815	43,38
415,192	47,71
415,57	49,42
415,948	50,66
416,325	49,82
416,703	49,37
417,08	50,32
417,458	51,52
417,835	54,38
418,212	54,71
418,59	50,69
418,967	51,05
419,344	47,35
419,721	47,5
420,098	52,4
420,475	57,56
420,853	52,96
421,229	52,31
421,606	55,72
421,983	57,22
422,36	52,65
422,737	52,76
423,114	57,04
423,49	54,77
423,867	52,93
424,243	59,44
424,62	56,18
424,997	59,37
425,373	57,59
425,749	54,74
426,126	56,65
426,502	55,09
426,878	56,69
427,254	59,49
427,631	57,42
428,007	59,41
428,383	61,18
428,759	58,37
429,135	61
429,511	60,72
429,886	63,55
430,262	61,82
430,638	57,38
431,014	59,5
431,389	57,73
431,765	56,98
432,141	58,04
432,516	60,82
432,892	60,3
433,267	59,96
433,642	61,05
434,018	59,8
434,393	61,23
434,768	63,13
435,144	63,89
435,519	59,56
435,894	63,22
436,269	63,59
436,644	65,07
437,019	65,32
437,394	62,39
437,769	63,77
438,143	63,38
438,518	63,71
438,893	65,4
439,267	62,68
439,642	62,59
440,017	67,31
440,391	65,02
440,766	63,49
441,14	65,82
441,514	65,04
441,889	63,91
442,263	65,37
442,637	67,24
443,011	64,55
443,386	66,99
443,76	66,1
444,134	66,85
444,508	66,2
444,882	67,04
445,255	66,87
445,629	69,35
446,003	65,31
446,377	65,53
446,751	69,24
447,124	67,89
447,498	66,95
447,871	66,82
448,245	67,93
448,618	69,66
448,992	69,13
449,365	68,06
449,738	70,13
450,112	69,23
450,485	68,01
450,858	67,03
451,231	69,72
451,604	70,11
451,977	68,82
452,35	69,64
452,723	66,98
453,096	69,64
453,469	68,1
453,841	69,75
454,214	70,14
454,587	71,51
454,959	69,38
455,332	67,39
455,705	71,28
456,077	71,24
456,449	69,89
456,822	70,23
457,194	69,61
457,566	69,38
457,939	70,02
458,311	70,24
458,683	70,11
459,055	70,91
459,427	71,04
459,799	69,89
460,171	70,39
460,543	71,2
460,915	69,84
461,287	72,12
461,658	72,71
462,03	72,55
462,402	71,97
462,773	73,02
463,145	73,07
463,516	71,92
463,888	72,95
464,259	72,52
464,631	73,67
465,002	73,47
465,373	71,73
465,744	72,33
466,116	74,07
466,487	72,29
466,858	74,2
467,229	72,82
467,6	73,82
467,971	71,62
468,341	73,1
468,712	73,03
469,083	72,54
469,454	74,18
469,824	74
470,195	72,84
470,566	73,82
470,936	74,53
471,307	73,6
471,677	72,53
472,047	74,55
472,418	75,16
472,788	73,83
473,158	74,53
473,528	73,77
473,899	75,1
474,269	73,9
474,639	72,71
475,009	74,07
475,379	75,16
475,748	74,27
476,118	73,58
476,488	75,06
476,858	74,94
477,227	74,81
477,597	74,95
477,967	73,11
478,336	72,86
478,706	76,33
479,075	74,66
479,445	75,63
479,814	75,26
480,183	73,88
480,552	74,25
480,922	76,06
481,291	75,25
481,66	75,22
482,029	75,23
482,398	77,14
482,767	74,37
483,136	74,43
483,505	74,65
483,873	74,65
484,242	75
484,611	75,42
484,979	74,92
485,348	74,99
485,717	75,55
486,085	74,83
486,454	75,92
486,822	75,32
487,19	74,44
487,559	75,29
487,927	76,08
488,295	75,37
488,663	73,92
489,031	74,53
489,399	76,21
489,767	75,74
490,135	75,25
490,503	75,35
490,871	75,28
491,239	74,94
491,607	75,15
491,974	75,37
492,342	76,59
492,71	75,99
493,077	76,54
493,445	75,84
493,812	75,8
494,18	76,34
494,547	76,03
494,914	76,86
495,282	77,51
495,649	75,58
496,016	76,01
496,383	75,64
496,75	76,53
497,117	75,73
497,484	75,95
497,851	76,95
498,218	75,58
498,585	75,99
498,951	75,56
499,318	76,94
499,685	74,33
500,051	75,58
500,418	75,58
500,784	77,06
501,151	77,12
501,517	76,44
501,884	76,27
502,25	77,4
502,616	76,14
502,983	76,92
503,349	76,58
503,715	76,44
504,081	76,81
504,447	76,93
504,813	77,78
505,179	76,79
505,545	76,61
505,91	76,06
506,276	76,74
506,642	77,28
507,008	78,36
507,373	76,64
507,739	76,47
508,104	76,71
508,47	77,01
508,835	76,8
509,201	76,7
509,566	76,01
509,931	76,61
510,296	76,93
510,661	76,41
511,027	77,02
511,392	76,76
511,757	76,74
512,122	77,17
512,487	77,02
512,851	77,44
513,216	77,3
513,581	78,85
513,946	77,86
514,31	77,56
514,675	77,11
515,04	78,54
515,404	77,06
515,768	77,74
516,133	78,21
516,497	77,8
516,862	77,34
517,226	77,25
517,59	77,51
517,954	77,98
518,318	77,15
518,682	77,34
519,046	77,72
519,41	78,25
519,774	78,34
520,138	77,57
520,502	77,54
520,866	77,56
521,229	77,88
521,593	77,57
521,957	78,46
522,32	78,25
522,684	77,83
523,047	78,64
523,411	78,27
523,774	77,56
524,137	77,96
524,5	78,25
524,864	77,68
525,227	78,58
525,59	77,96
525,953	78,33
526,316	77,29
526,679	77,66
527,042	77,56
527,405	77,68
527,767	77,9
528,13	77,92
528,493	77,47
528,856	77,77
529,218	77,29
529,581	78,3
529,943	77,99
530,306	77,58
530,668	77,75
531,03	77,77
531,393	77,24
531,755	77,7
532,117	77,82
532,479	78,06
532,841	78,16
533,203	78,23
533,565	78
533,927	77,66
534,289	77,23
534,651	78,13
535,013	77,46
535,374	78,02
535,736	77,42
536,098	77,48
536,459	76,87
536,821	77,48
537,182	77,13
537,544	77,38
537,905	77,74
538,266	77,57
538,628	77,51
538,989	77,43
539,35	77,43
539,711	77,66
540,072	77,54
540,433	77,33
540,794	77,65
541,155	77,8
541,516	77,88
541,877	77,7
542,238	77,31
542,598	77,9
542,959	78,06
543,32	78,14
543,68	78,2
544,041	78,31
544,401	78,5
544,762	77,63
545,122	77,61
545,482	76,88
545,842	77,65
546,203	77,18
546,563	77,43
546,923	77,45
547,283	78,34
547,643	76,74
548,003	77,66
548,363	77,62
548,723	77,86
549,082	77,54
549,442	78,19
549,802	78,26
550,162	77,94
550,521	77,99
550,881	78,52
551,24	78,64
551,6	77,59
551,959	77,35
552,318	78,01
552,678	77,76
553,037	76,83
553,396	78
553,755	78,1
554,114	77,61
554,473	77,37
554,832	78,24
555,191	77,22
555,55	77,52
555,909	77,95
556,268	78,44
556,626	77,66
556,985	78,14
557,344	77,46
557,702	78,3
558,061	78,25
558,419	77,75
558,778	78,71
559,136	77,83
559,494	78,29
559,852	77,68
560,211	77,36
560,569	77,92
560,927	77,31
561,285	78,71
561,643	77,78
562,001	77,87
562,359	78,66
562,717	78,1
563,074	78,71
563,432	78,35
563,79	77,64
564,147	77,61
564,505	77,75
564,863	77,8
565,22	78,03
565,578	77,7
565,935	78,21
566,292	77,75
566,65	77,69
567,007	77,73
567,364	77,88
567,721	77,54
568,078	78,18
568,435	78,23
568,792	78,06
569,149	77,49
569,506	77,93
569,863	78,23
570,219	77,85
570,576	78,37
570,933	77,67
571,289	77,97
571,646	78,24
572,002	77,12
572,359	78,08
572,715	77,74
573,072	78,38
573,428	77,65
573,784	78,21
574,14	78,33
574,496	77,67
574,853	77,92
575,209	78,17
575,565	77,49
575,92	77,64
576,276	77,58
576,632	78,05
576,988	77,74
577,344	77,52
577,699	77,38
578,055	78,08
578,411	78,29
578,766	78,08
579,122	77,68
579,477	77,91
579,832	77,67
580,188	77,64
580,543	77,41
580,898	77,7
581,253	77,3
581,608	77,73
581,963	77,72
582,318	77,53
582,673	77,81
583,028	77,62
583,383	77,71
583,738	77,96
584,093	77,95
584,447	77,89
584,802	77,96
585,156	77,95
585,511	77,53
585,865	77,42
586,22	77,8
586,574	77,93
586,929	77,56
587,283	77,63
587,637	78,13
587,991	77,94
588,345	77,83
588,699	77,45
589,053	77,46
589,407	77,59
589,761	77,49
590,115	77,64
590,469	77,33
590,823	78,22
591,176	77,53
591,53	77,92
591,883	77,93
592,237	77,55
592,59	77,65
592,944	77,65
593,297	77,54
593,651	77,68
594,004	77,25
594,357	77,66
594,71	77,7
595,063	77,9
595,416	78,11
595,769	77,84
596,122	77,81
596,475	77,99
596,828	77,84
597,181	77,96
597,534	77,54
597,886	78,08
598,239	77,91
598,592	77,81
598,944	77,86
599,297	77,58
599,649	77,55
600,001	77,8
600,354	77,75
600,706	77,69
601,058	77,92
601,41	77,61
601,763	77,61
602,115	77,3
602,467	77,69
602,819	78,23
603,17	77,82
603,522	78,17
603,874	77,34
604,226	78,13
604,578	77,34
604,929	78
605,281	77,33
605,632	77,36
605,984	77,13
606,335	77,69
606,687	77,95
607,038	77,38
607,389	77,71
607,74	77,33
608,092	78,13
608,443	77,93
608,794	77,48
609,145	77,71
609,496	77,94
609,847	77,99
610,197	77,26
610,548	77,16
610,899	77,8
611,25	77,58
611,6	77,73
611,951	77,59
612,301	77,33
612,652	76,92
613,002	77,14
613,353	77,96
613,703	77,59
614,053	77,18
614,404	77,72
614,754	77,82
615,104	77,94
615,454	77,8
615,804	77,92
616,154	77,5
616,504	77,33
616,854	77,5
617,203	77,02
617,553	77,02
617,903	77,75
618,252	76,98
618,602	77,22
618,952	77,3
619,301	76,76
619,65	77,31
620	77,3
620,349	77,79
620,698	77,17
621,048	77,2
621,397	76,82
621,746	77,36
622,095	77,33
622,444	77,42
622,793	77,4
623,142	76,96
623,491	77,72
623,839	77,41
624,188	77,11
624,537	77,31
624,885	77,19
625,234	76,71
625,582	77,28
625,931	76,98
626,279	76,71
626,628	77,17
626,976	77,24
627,324	76,79
627,672	76,91
628,021	76,88
628,369	76,87
628,717	76,82
629,065	76,8
629,413	77,55
629,76	77,2
630,108	76,74
630,456	76,95
630,804	76,98
631,151	76,89
631,499	76,96
631,847	76,64
632,194	77,63
632,542	76,36
632,889	76,52
633,236	77,02
633,584	76,92
633,931	76,37
634,278	76,54
634,625	76,86
634,972	76,9
635,319	76,51
635,666	76,6
636,013	76,46
636,36	76,59
636,707	76,54
637,053	76,34
637,4	76,15
637,747	76,23
638,093	76,35
638,44	76,33
638,786	75,92
639,133	76,06
639,479	76,17
639,826	75,67
640,172	76,57
640,518	76,42
640,864	76,83
641,21	76,4
641,556	75,86
641,902	76,55
642,248	76,26
642,594	76,46
642,94	76,96
643,286	75,92
643,632	75,48
643,977	76,69
644,323	76,19
644,668	77,11
645,014	76,09
645,359	77,04
645,705	76,52
646,05	76,16
646,396	76,34
646,741	75,91
647,086	75,82
647,431	75,62
647,776	75,83
648,121	75,76
648,466	75,97
648,811	75,91
649,156	75,93
649,501	75,82
649,846	76,43
650,19	75,85
650,535	76,08
650,88	75,34
651,224	75,5
651,569	76,17
651,913	75,7
652,257	75,9
652,602	76,2
652,946	76,4
653,29	76,2
653,634	76,33
653,979	76,45
654,323	76,2
654,667	76,03
655,011	75,81
655,354	75,38
655,698	75,66
656,042	75,76
656,386	76,75
656,73	75,37
657,073	75,85
657,417	75,46
657,76	75,66
658,104	75,64
658,447	75,89
658,791	75,73
659,134	75,5
659,477	76,05
659,82	75,8
660,163	75,7
660,506	75,21
660,85	75,6
661,192	75,66
661,535	75,39
661,878	75,67
662,221	76,25
662,564	75,21
662,907	74,73
663,249	74,48
663,592	74,71
663,934	75,29
664,277	74,97
664,619	75,05
664,962	75,02
665,304	75,9
665,646	76,09
665,988	75,14
666,331	74,98
666,673	74,95
667,015	74,91
667,357	74,93
667,699	74,78
668,041	75,02
668,382	74,34
668,724	75,1
669,066	75,17
669,408	74,24
669,749	75,06
670,091	74,45
670,432	75,04
670,774	74,47
671,115	75,24
671,457	74,71
671,798	74,82
672,139	74,59
672,48	74,5
672,821	74,44
673,162	75,05
673,504	74,85
673,844	74,66
674,185	74,73
674,526	75,15
674,867	74,16
675,208	74,91
675,548	74,2
675,889	75,01
676,23	74,62
676,57	74,04
676,911	75,13
677,251	74,66
677,591	74,75
677,932	75,04
678,272	74,37
678,612	74,69
678,952	74,16
679,292	74,69
679,633	74,83
679,972	74,59
680,312	74,58
680,652	74,5
680,992	74,32
681,332	74,63
681,672	74,45
682,011	74,3
682,351	74,53
682,69	75
683,03	74,32
683,369	74,29
683,709	74,52
684,048	74,16
684,387	74,18
684,726	74,54
685,066	74,06
685,405	75,26
685,744	73,95
686,083	73,86
686,422	73,57
686,761	73,8
687,099	74,37
687,438	73,94
687,777	74,55
688,116	73,58
688,454	73,6
688,793	73,89
689,131	73,59
689,47	74,65
689,808	73,59
690,146	73,48
690,485	73,89
690,823	74,02
691,161	74,37
691,499	73,57
691,837	74,05
692,175	73,87
692,513	74,06
692,851	74,39
693,189	74,51
693,527	73,55
693,864	73,61
694,202	74,26
694,54	74,64
694,877	73,94
695,215	73,95
695,552	74,85
695,89	74,15
696,227	74,25
696,564	74,47
696,901	74,7
697,239	74,44
697,576	74,32
697,913	74,1
698,25	74,05
698,587	74,39
698,924	73,46
699,26	75,08
699,597	74,21
699,934	74,47
700,271	74,25
700,607	73,7
700,944	74,22
701,28	74,18
701,617	73,61
701,953	73,76
702,29	74,35
702,626	73,26
702,962	73,68
703,298	73,8
703,634	73,77
703,97	73,92
704,306	74,04
704,642	74,36
704,978	74,48
705,314	74,13
705,65	74,69
705,986	74,35
706,321	73,55
706,657	74,44
706,993	74,3
707,328	74,28
707,664	74,15
707,999	74,64
708,334	75,04
708,67	74,2
709,005	74,42
709,34	73,45
709,675	75,47
710,01	74,38
710,345	74,75
710,68	73,62
711,015	74,13
711,35	74,05
711,685	73,22
712,019	73,52
712,354	74,6
712,689	74,01
713,023	74,36
713,358	74,15
713,692	73,08
714,027	73,9
714,361	73,5
714,695	74,02
715,029	74,36
715,364	74,11
715,698	74,01
716,032	73,63
716,366	73,88
716,7	73,72
717,034	73,05
717,367	74,19
717,701	72,86
718,035	73,77
718,369	73,76
718,702	72,56
719,036	72,52
719,369	74,16
719,703	74,08
720,036	73,14
720,37	73,71
720,703	73,54
721,036	72,94
721,369	73,62
721,702	73,49
722,035	73,56
722,368	73,73
722,701	74,23
723,034	73,15
723,367	74,06
723,7	73,85
724,033	73,94
724,365	73,59
724,698	72,95
725,03	73,77
725,363	74,63
725,695	73,85
726,028	73,25
726,36	73,5
726,692	73,14
727,024	74,15
727,357	73,79
727,689	73,69
728,021	73,18
728,353	73,69
728,685	73,38
729,017	73,5
729,348	73,62
729,68	72,93
730,012	73,99
730,344	73,17
730,675	73,41
731,007	73,74
731,338	73,72
731,67	73,14
732,001	73,44
732,332	74,19
732,664	74,16
732,995	73,29
733,326	72,95
733,657	72,9
733,988	73,94
734,319	72,59
734,65	72,57
734,981	73,05
735,312	72,58
735,642	73,88
735,973	74,23
736,304	72,83
736,634	74,41
736,965	71,83
737,295	75,41
737,626	72,98
737,956	73,61
738,286	73,38
738,617	73,4
738,947	72,4
739,277	74,4
739,607	72,79
739,937	72,03
740,267	72,72
740,597	73,35
740,927	73,4
741,256	74,61
741,586	73,66
741,916	72,79
742,246	73,23
742,575	73,19
742,905	74,31
743,234	73,22
743,563	73,14
743,893	73,19
744,222	72,4
744,551	74,06
744,88	73,58
745,21	74,03
745,539	72,87
745,868	73,26
746,197	72,91
746,525	71,47
746,854	74,37
747,183	73,83
747,512	72,58
747,84	72,69
748,169	73,8
748,498	73,36
748,826	72,34
749,154	71,64
749,483	73,62
749,811	73,71
750,139	72,36
750,468	73
750,796	71,28
751,124	73,97
751,452	73,39
751,78	72,58
752,108	72,94
752,436	74,25
752,763	73,47
753,091	71,63
753,419	72,98
753,747	73,08
754,074	73,63
754,402	73,94
754,729	73,27
755,057	73,78
755,384	75,15
755,711	72,6
756,038	72,64
756,366	72,22
756,693	73,74
757,02	72,92
757,347	72,77
757,674	71,58
758,001	73,92
758,327	74,34
758,654	73,85
758,981	73,25
759,308	73,35
759,634	72,85
759,961	73,58
760,287	74,53
760,614	73,47
760,94	72,13
761,266	74,48
761,593	74,15
761,919	71,43
762,245	73,71
762,571	73,85
762,897	73,84
763,223	75,27
763,549	74,14
763,875	74,16
764,201	72,31
764,527	72,98
764,852	72,02
765,178	73,66
765,503	72,6
765,829	72,03
766,154	73,86
766,48	74,72
766,805	73,68
767,13	73,73
767,456	73,96
767,781	71,96
768,106	72,71
768,431	72,79
768,756	72,09
769,081	74,19
769,406	73,12
769,731	74,73
770,056	74,45
770,38	73,46
770,705	71,56
771,03	73,65
771,354	75,33
771,679	72,85
772,003	72,85
772,327	73,42
772,652	75,82
772,976	74,56
773,3	72,57
773,624	72,83
773,948	73,6
774,272	72,56
774,596	74,29
774,92	73,85
775,244	75,48
775,568	75,58
775,892	74,03
776,215	71,89
776,539	73,9
776,863	74,22
777,186	74,13
777,51	71,79
777,833	73,23
778,156	73,4
778,48	73,4
778,803	72,9
779,126	72,16
779,449	74,58
779,772	72,72
