# Supplementary material for: Complementary hybrid electrodes for high contrast electrochromic devices with fast response
Source: Nat Commun. 2019 Oct 25;10:4874. doi: 10.1038/s41467-019-12617-4 (PMC6814761; doi:10.1038/s41467-019-12617-4)
Supplement: Supplementary file 3 — Source Data [file 41467_2019_12617_MOESM3_ESM.zip › S3.txt]

17:22:08.062	1534432928062	1121525,05
17:22:08.212	1534432928212	1123022,62
17:22:08.362	1534432928362	1125029,7
17:22:08.512	1534432928512	1121740,87
17:22:08.662	1534432928662	1118812,3
17:22:08.894	1534432928894	1120013,96
17:22:09.212	1534432929212	1117950,15
17:22:09.361	1534432929361	1119278,06
17:22:09.511	1534432929511	1122788,71
17:22:09.662	1534432929662	1119530,79
17:22:09.811	1534432929811	1118081,14
17:22:09.961	1534432929961	1121315,48
17:22:10.111	1534432930111	1120104,25
17:22:10.261	1534432930261	1119473,35
17:22:10.411	1534432930411	1120114,06
17:22:10.561	1534432930561	1120766,67
17:22:10.711	1534432930711	1119518,28
17:22:10.861	1534432930861	1122771,64
17:22:11.011	1534432931011	1121943,6
17:22:11.161	1534432931161	1124223,43
17:22:11.311	1534432931311	1121762,51
17:22:11.461	1534432931461	1121845,38
17:22:11.611	1534432931611	1120325,78
17:22:11.761	1534432931761	1120150,46
17:22:11.912	1534432931912	1122655,89
17:22:12.062	1534432932062	1122871,91
17:22:12.212	1534432932212	1122017,58
17:22:12.362	1534432932362	1119145,58
17:22:12.516	1534432932516	1124395,06
17:22:12.662	1534432932662	1119071,84
17:22:12.812	1534432932812	1118976,18
17:22:12.962	1534432932962	1118433,4
17:22:13.112	1534432933112	1122221,61
17:22:13.262	1534432933262	1121360,62
17:22:13.412	1534432933412	1122076,73
17:22:13.562	1534432933562	1121243,67
17:22:13.712	1534432933712	1123223,36
17:22:13.862	1534432933862	1123126,6
17:22:14.012	1534432934012	1123654,65
17:22:14.162	1534432934162	1124849,28
17:22:14.312	1534432934312	1122501,15
17:22:14.462	1534432934462	1121698,76
17:22:14.612	1534432934612	1120369,15
17:22:14.762	1534432934762	1121109,31
17:22:14.912	1534432934912	1123915,51
17:22:15.062	1534432935062	1118596,41
17:22:15.212	1534432935212	1122525,03
17:22:15.362	1534432935362	1120654,36
17:22:15.512	1534432935512	1124767,05
17:22:15.662	1534432935662	1121865,29
17:22:15.812	1534432935812	1122682,43
17:22:15.962	1534432935962	1119994,58
17:22:48.291	1534432968291	1123325,77
17:22:48.441	1534432968441	1123018,98
17:22:48.591	1534432968591	1117797,67
17:22:48.741	1534432968741	1122661,98
17:22:48.891	1534432968891	1124702,86
17:22:49.041	1534432969041	1121129,78
17:22:49.191	1534432969191	1117738,49
17:22:49.343	1534432969343	1122041,66
17:22:49.491	1534432969491	1121218,99
17:22:49.641	1534432969641	1123644,8
17:22:49.791	1534432969791	1116851,99
17:22:49.941	1534432969941	1120836,53
17:22:50.091	1534432970091	1122022,41
17:22:50.241	1534432970241	1121818,35
17:22:50.391	1534432970391	1119014,54
17:22:50.541	1534432970541	1119967,86
17:22:50.691	1534432970691	1120447,58
17:22:50.841	1534432970841	1116752,76
17:22:50.991	1534432970991	1122118,52
17:22:51.141	1534432971141	1124388,35
17:22:51.291	1534432971291	1121224,34
17:22:51.441	1534432971441	1122367,99
17:22:51.591	1534432971591	1123041,08
17:22:51.741	1534432971741	1120249,3
17:22:51.891	1534432971891	1124526,42
17:22:52.041	1534432972041	1120465,88
17:22:52.191	1534432972191	1124252,35
17:22:52.341	1534432972341	1123989,31
17:22:52.491	1534432972491	1119035,32
17:22:52.641	1534432972641	1124972,63
17:22:52.791	1534432972791	1121776,83
17:22:52.941	1534432972941	1123170,67
17:22:53.091	1534432973091	1122996,62
17:22:53.241	1534432973241	1121302,02
17:22:53.391	1534432973391	1124032,81
17:22:53.541	1534432973541	1122028,01
17:22:53.691	1534432973691	1121948,41
17:22:53.841	1534432973841	1125141,17
17:22:53.991	1534432973991	1122155,84
17:22:54.141	1534432974141	1119758,22
17:22:54.291	1534432974291	1121864,92
17:22:54.441	1534432974441	1124565,01
17:22:54.591	1534432974591	1119867,21
17:22:54.741	1534432974741	1118695,69
17:22:54.891	1534432974891	1126175,64
17:22:55.041	1534432975041	1124773,9
17:22:55.191	1534432975191	1124711,26
17:22:55.341	1534432975341	1118989,45
17:22:55.491	1534432975491	1119959,67
17:22:55.641	1534432975641	1119924,47
17:22:55.790	1534432975790	1122440,03
17:22:55.940	1534432975940	1124225,14
17:22:56.090	1534432976090	1122024,68
17:22:56.240	1534432976240	1118757,72
17:22:56.390	1534432976390	1124927,92
17:22:56.540	1534432976540	1119931,86
17:22:56.690	1534432976690	1120080,96
17:22:56.840	1534432976840	1123192,3
17:22:56.990	1534432976990	1124987,38
17:22:57.140	1534432977140	1122093,7
17:22:57.290	1534432977290	1122417,99
17:22:57.440	1534432977440	1120553,17
17:22:57.590	1534432977590	1119478,44
17:22:57.740	1534432977740	1117592,56
17:22:57.891	1534432977891	1121045,35
17:22:58.040	1534432978040	1116485,77
17:22:58.190	1534432978190	1117225,7
17:22:58.340	1534432978340	1120928,78
17:22:58.490	1534432978490	1117710,83
17:22:58.640	1534432978640	1120966,45
17:22:58.790	1534432978790	1121078,64
17:22:58.940	1534432978940	1119600,49
17:22:59.090	1534432979090	1121864,39
17:22:59.240	1534432979240	1120838,67
17:22:59.390	1534432979390	1119997,44
17:22:59.540	1534432979540	1118164,99
17:22:59.690	1534432979690	1120039,06
17:22:59.840	1534432979840	1122680,41
17:22:59.990	1534432979990	1120178,71
17:23:00.140	1534432980140	1119243,42
17:23:00.290	1534432980290	1119217,84
17:23:00.440	1534432980440	1114717,08
17:23:00.590	1534432980590	1121890,61
17:23:00.740	1534432980740	1117692,09
17:23:00.890	1534432980890	1120953,34
17:23:01.040	1534432981040	1116168,1
17:23:01.190	1534432981190	1116787,14
17:23:01.340	1534432981340	1116932,02
17:23:01.490	1534432981490	1118401,42
17:23:01.640	1534432981640	1120527,38
17:23:01.790	1534432981790	1119137,86
17:23:01.940	1534432981940	1120664,35
17:23:02.090	1534432982090	1121935,31
17:23:02.240	1534432982240	1115746,94
17:23:02.390	1534432982390	1118308,15
17:23:02.540	1534432982540	1117205,3
17:23:02.690	1534432982690	1121342,4
17:23:02.840	1534432982840	1120642,17
17:23:02.990	1534432982990	1120527,18
17:23:03.140	1534432983140	1116503,55
17:23:03.290	1534432983290	1117802,65
17:23:03.440	1534432983440	1116342,77
17:23:03.590	1534432983590	1117989,1
17:23:03.741	1534432983741	1117853,15
17:23:03.890	1534432983890	1118367,43
17:23:04.040	1534432984040	1118266,46
17:23:04.190	1534432984190	1119819,29
17:23:04.340	1534432984340	1117680,29
17:23:04.490	1534432984490	1118542,34
17:23:04.640	1534432984640	1121642,9
17:23:04.791	1534432984791	1118635,78
17:23:04.940	1534432984940	1122695,94
17:23:05.091	1534432985091	1119599,27
17:23:05.241	1534432985241	1118829,61
17:23:05.390	1534432985390	1115884,96
17:23:05.541	1534432985541	1122177,66
17:23:05.690	1534432985690	1121076,96
17:23:05.840	1534432985840	1116498,04
17:23:05.990	1534432985990	1120326,9
17:23:06.140	1534432986140	1115423,4
17:23:06.290	1534432986290	1118562,72
17:23:06.440	1534432986440	1113419,48
17:23:06.590	1534432986590	1119025,4
17:23:06.740	1534432986740	1117047,33
17:23:06.890	1534432986890	1114844,43
17:23:07.040	1534432987040	1118328,48
17:23:07.190	1534432987190	1118361,47
17:23:07.340	1534432987340	1117783,74
17:23:07.490	1534432987490	1114416,9
17:23:07.640	1534432987640	1120219,78
17:23:07.790	1534432987790	1116684,91
17:23:07.940	1534432987940	1115005,31
17:23:08.090	1534432988090	1120254,76
17:23:08.240	1534432988240	1115670,96
17:23:08.390	1534432988390	1119536,3
17:23:08.540	1534432988540	1113776,99
17:23:08.690	1534432988690	1119044,93
17:23:08.840	1534432988840	1115666,41
17:23:08.990	1534432988990	1117959,81
17:23:09.140	1534432989140	1118083,95
17:23:09.290	1534432989290	1116261,95
17:23:09.440	1534432989440	1114022,38
17:23:09.590	1534432989590	1118138,4
17:23:09.740	1534432989740	1117511,05
17:23:09.890	1534432989890	1117039,8
17:23:10.040	1534432990040	1115666,63
17:23:10.190	1534432990190	1116638,32
17:23:10.340	1534432990340	1113552,66
17:23:10.490	1534432990490	1112887,97
17:23:10.640	1534432990640	1112942,97
17:23:10.790	1534432990790	1116587,43
17:23:10.940	1534432990940	1116180,27
17:23:11.090	1534432991090	1111838,42
17:23:11.240	1534432991240	1112619,41
17:23:11.390	1534432991390	1116700,04
17:23:11.540	1534432991540	1114833,73
17:23:11.690	1534432991690	1114343,42
17:23:11.840	1534432991840	1116278,02
17:23:11.990	1534432991990	1119603,02
17:23:12.140	1534432992140	1121974,65
17:23:12.290	1534432992290	1116168,06
17:23:12.440	1534432992440	1114055,68
17:23:12.590	1534432992590	1117246,19
17:23:12.740	1534432992740	1114267,83
17:23:12.890	1534432992890	1118405,16
17:23:13.040	1534432993040	1113684,5
17:23:13.190	1534432993190	1117117,83
17:23:13.340	1534432993340	1113841,28
17:23:13.490	1534432993490	1116266,04
17:23:13.640	1534432993640	1117994,13
17:23:13.790	1534432993790	1112803,41
17:23:13.940	1534432993940	1117939,31
17:23:14.090	1534432994090	1116350,32
17:23:14.240	1534432994240	1113662,28
17:23:14.390	1534432994390	1118738,45
17:23:14.540	1534432994540	1116171,7
17:23:14.693	1534432994693	1111546,11
17:23:14.840	1534432994840	1112526,64
17:23:14.990	1534432994990	1116749,7
17:23:15.140	1534432995140	1113805,76
17:23:15.290	1534432995290	1114948,74
17:23:15.440	1534432995440	1118547,72
17:23:15.590	1534432995590	1113295,87
17:23:15.740	1534432995740	1116987,31
17:23:15.889	1534432995889	1114368,88
17:23:16.039	1534432996039	1114658,92
17:23:16.189	1534432996189	1116061,59
17:23:16.339	1534432996339	1114174,9
17:23:16.489	1534432996489	1115934,47
17:23:16.639	1534432996639	1116720,56
17:23:16.789	1534432996789	1112035,56
17:23:16.939	1534432996939	1118631,48
17:23:17.089	1534432997089	1110784,33
17:23:17.239	1534432997239	1119282,58
17:23:17.389	1534432997389	1114944,77
17:23:17.539	1534432997539	1117199,61
17:23:17.689	1534432997689	1118207,33
17:23:17.839	1534432997839	1059131,75
17:23:17.989	1534432997989	591956,35
17:23:18.139	1534432998139	366629,77
17:23:18.289	1534432998289	311286,88
17:23:18.439	1534432998439	298274,86
17:23:18.589	1534432998589	287759,73
17:23:18.739	1534432998739	289078,61
17:23:18.889	1534432998889	288632,3
17:23:19.039	1534432999039	287582,77
17:23:19.189	1534432999189	283883,34
17:23:19.339	1534432999339	282050,46
17:23:19.489	1534432999489	279946,98
17:23:19.639	1534432999639	280675,82
17:23:19.789	1534432999789	277981,64
17:23:19.939	1534432999939	279986,81
17:23:20.089	1534433000089	275719,48
17:23:20.242	1534433000242	273234,45
17:23:20.389	1534433000389	273905,57
17:23:20.539	1534433000539	275260,17
17:23:20.689	1534433000689	272947,77
17:23:20.839	1534433000839	269956,04
17:23:20.989	1534433000989	274190,39
17:23:21.139	1534433001139	273867,34
17:23:21.291	1534433001291	267016,52
17:23:21.439	1534433001439	273878,19
17:23:21.589	1534433001589	271090,36
17:23:21.739	1534433001739	274415,6
17:23:21.889	1534433001889	271310,46
17:23:22.039	1534433002039	268457,46
17:23:22.189	1534433002189	267884,92
17:23:22.339	1534433002339	268950,83
17:23:22.490	1534433002490	271194,15
17:23:22.640	1534433002640	271921,59
17:23:22.791	1534433002791	267190,55
17:23:22.940	1534433002940	267407,65
17:23:23.090	1534433003090	270904,29
17:23:23.240	1534433003240	270536,34
17:23:23.390	1534433003390	266661,74
17:23:23.540	1534433003540	268154,95
17:23:23.690	1534433003690	266554,31
17:23:23.840	1534433003840	266427,17
17:23:23.990	1534433003990	265878,38
17:23:24.140	1534433004140	267227,13
17:23:24.290	1534433004290	265350,54
17:23:24.440	1534433004440	267897,29
17:23:24.590	1534433004590	270397,71
17:23:24.740	1534433004740	267515,03
17:23:24.890	1534433004890	270643,36
17:23:25.040	1534433005040	265900,87
17:23:25.190	1534433005190	262563,91
17:23:25.340	1534433005340	267919,62
17:23:25.490	1534433005490	263755,72
17:23:25.639	1534433005639	264285,63
17:23:25.789	1534433005789	263779,55
17:23:25.939	1534433005939	266123,79
17:23:26.089	1534433006089	266676,71
17:23:26.239	1534433006239	263567,93
17:23:26.389	1534433006389	265792,15
17:23:26.539	1534433006539	262340,97
17:23:26.689	1534433006689	265123,05
17:23:26.839	1534433006839	268877,34
17:23:26.989	1534433006989	266851,19
17:23:27.139	1534433007139	269113,27
17:23:27.289	1534433007289	265749,57
17:23:27.439	1534433007439	267224,87
17:23:27.589	1534433007589	260910,16
17:23:27.739	1534433007739	264700,3
17:23:27.893	1534433007893	265896,68
17:23:28.039	1534433008039	268387,96
17:23:28.189	1534433008189	264046,41
17:23:28.339	1534433008339	264690,13
17:23:28.489	1534433008489	264880,39
17:23:28.639	1534433008639	263806,68
17:23:28.789	1534433008789	262811,4
17:23:28.939	1534433008939	262406,13
17:23:29.089	1534433009089	264626,5
17:23:29.239	1534433009239	269043,99
17:23:29.389	1534433009389	259301,71
17:23:29.539	1534433009539	267129,7
17:23:29.689	1534433009689	263113,03
17:23:29.839	1534433009839	266018,23
17:23:29.989	1534433009989	260222,76
17:23:30.139	1534433010139	261529,05
17:23:30.289	1534433010289	263847,19
17:23:30.439	1534433010439	263381,93
17:23:30.589	1534433010589	259247,44
17:23:30.739	1534433010739	261756,58
17:23:30.889	1534433010889	261433,77
17:23:31.039	1534433011039	263866,88
17:23:31.189	1534433011189	258861,13
17:23:31.339	1534433011339	262414,4
17:23:31.489	1534433011489	260474,45
17:23:31.639	1534433011639	260486,2
17:23:31.789	1534433011789	260252,16
17:23:31.939	1534433011939	262566,75
17:23:32.089	1534433012089	261805,51
17:23:32.239	1534433012239	263749,56
17:23:32.389	1534433012389	260043,42
17:23:32.539	1534433012539	266275,02
17:23:32.689	1534433012689	264499,4
17:23:32.839	1534433012839	260140,94
17:23:32.989	1534433012989	264889,9
17:23:33.139	1534433013139	260217,65
17:23:33.289	1534433013289	265067,58
17:23:33.439	1534433013439	262823,69
17:23:33.589	1534433013589	261855,61
17:23:33.739	1534433013739	261977,44
17:23:33.889	1534433013889	258812,58
17:23:34.039	1534433014039	258320,44
17:23:34.189	1534433014189	260376,88
17:23:34.339	1534433014339	259887,2
17:23:34.492	1534433014492	262384,1
17:23:34.639	1534433014639	261468,55
17:23:34.789	1534433014789	257956,68
17:23:34.939	1534433014939	261909,6
17:23:35.089	1534433015089	261666,59
17:23:35.239	1534433015239	258084,44
17:23:35.389	1534433015389	258867,28
17:23:35.539	1534433015539	256822,61
17:23:35.688	1534433015688	259606,89
17:23:35.839	1534433015839	260872,2
17:23:35.988	1534433015988	264377,25
17:23:36.138	1534433016138	259426,74
17:23:36.288	1534433016288	261113,46
17:23:36.438	1534433016438	262216,8
17:23:36.588	1534433016588	259395,87
17:23:36.738	1534433016738	256566,86
17:23:36.888	1534433016888	259784,36
17:23:37.038	1534433017038	262074,6
17:23:37.188	1534433017188	261255,74
17:23:37.338	1534433017338	258032,28
17:23:37.488	1534433017488	259700,12
17:23:37.638	1534433017638	262029,32
17:23:37.788	1534433017788	272585,33
17:23:37.938	1534433017938	992045,62
17:23:38.088	1534433018088	1112022,66
17:23:38.238	1534433018238	1114359,59
17:23:38.388	1534433018388	1113056,18
17:23:38.538	1534433018538	1120936,04
17:23:38.688	1534433018688	1118199,47
17:23:38.838	1534433018838	1119668,93
17:23:38.988	1534433018988	1120520,49
17:23:39.138	1534433019138	1115090,41
17:23:39.288	1534433019288	1117999,3
17:23:39.438	1534433019438	1122758,88
17:23:39.588	1534433019588	1117601,31
17:23:39.738	1534433019738	1119647,87
17:23:39.888	1534433019888	1116645,65
17:23:40.039	1534433020039	1114904,12
17:23:40.189	1534433020189	1123550,45
17:23:40.339	1534433020339	1119070,51
17:23:40.489	1534433020489	1118701,25
17:23:40.639	1534433020639	1113842,65
17:23:40.789	1534433020789	1119824,51
17:23:40.939	1534433020939	1121047,08
17:23:41.089	1534433021089	1121108,82
17:23:41.239	1534433021239	1114078,38
17:23:41.389	1534433021389	1116307,44
17:23:41.539	1534433021539	1123042,6
17:23:41.693	1534433021693	1117327,85
17:23:41.839	1534433021839	1120696,5
17:23:41.989	1534433021989	1122431,47
17:23:42.139	1534433022139	1120570,74
17:23:42.289	1534433022289	1116227,19
17:23:42.439	1534433022439	1120202,78
17:23:42.589	1534433022589	1118955,92
17:23:42.739	1534433022739	1120281,82
17:23:42.889	1534433022889	1112034,53
17:23:43.039	1534433023039	1117721,4
17:23:43.189	1534433023189	1117774,02
17:23:43.342	1534433023342	1117628,39
17:23:43.489	1534433023489	1119909,17
17:23:43.639	1534433023639	1117185,31
17:23:43.789	1534433023789	1117918,75
17:23:43.939	1534433023939	1116995,05
17:23:44.089	1534433024089	1120250,67
17:23:44.239	1534433024239	1121123,37
17:23:44.389	1534433024389	1124090,89
17:23:44.539	1534433024539	1116999,03
17:23:44.689	1534433024689	1115647,11
17:23:44.839	1534433024839	1115864,25
17:23:44.989	1534433024989	1118366,09
17:23:45.139	1534433025139	1117276,94
17:23:45.289	1534433025289	1115258,43
17:23:45.439	1534433025439	1120472,18
17:23:45.589	1534433025589	1119800,14
17:23:45.739	1534433025739	1118266,05
17:23:45.889	1534433025889	1118396,41
17:23:46.039	1534433026039	1118481,7
17:23:46.189	1534433026189	1116519,34
17:23:46.339	1534433026339	1116058,06
17:23:46.489	1534433026489	1116332,43
17:23:46.639	1534433026639	1121512,94
17:23:46.788	1534433026788	1116741,3
17:23:46.938	1534433026938	1122358,71
17:23:47.088	1534433027088	1116924,48
17:23:47.238	1534433027238	1118544,59
17:23:47.388	1534433027388	1116995,61
17:23:47.538	1534433027538	1120123,29
17:23:47.688	1534433027688	1113672,9
17:23:47.838	1534433027838	1114678,3
17:23:47.988	1534433027988	1117944,76
17:23:48.138	1534433028138	1120677,55
17:23:48.288	1534433028288	1116886,61
17:23:48.438	1534433028438	1113365,07
17:23:48.588	1534433028588	1115116,08
17:23:48.738	1534433028738	1116782,19
17:23:48.888	1534433028888	1113179,61
17:23:49.038	1534433029038	1112847,39
17:23:49.188	1534433029188	1119096,16
17:23:49.338	1534433029338	1113459,54
17:23:49.488	1534433029488	1115249,33
17:23:49.639	1534433029639	1114888,06
17:23:49.788	1534433029788	1113986,84
17:23:49.938	1534433029938	1113621,81
17:23:50.088	1534433030088	1117590,67
17:23:50.238	1534433030238	1119698,56
17:23:50.388	1534433030388	1117989,29
17:23:50.538	1534433030538	1117366,71
17:23:50.688	1534433030688	1114048,71
17:23:50.838	1534433030838	1117955,78
17:23:50.988	1534433030988	1118485,75
17:23:51.138	1534433031138	1114039,66
17:23:51.288	1534433031288	1119422,66
17:23:51.438	1534433031438	1114223,09
17:23:51.588	1534433031588	1118459,58
17:23:51.738	1534433031738	1115108,25
17:23:51.888	1534433031888	1116090,27
17:23:52.038	1534433032038	1118848,4
17:23:52.188	1534433032188	1116401,76
17:23:52.338	1534433032338	1114256,22
17:23:52.488	1534433032488	1117217,09
17:23:52.638	1534433032638	1114991,25
17:23:52.788	1534433032788	1114928,33
17:23:52.938	1534433032938	1114882,23
17:23:53.088	1534433033088	1116189,59
17:23:53.238	1534433033238	1114653,05
17:23:53.388	1534433033388	1111288,97
17:23:53.538	1534433033538	1114063
17:23:53.705	1534433033705	1113133,68
17:23:53.838	1534433033838	1121246,84
17:23:53.988	1534433033988	1112947,41
17:23:54.138	1534433034138	1117354,67
17:23:54.288	1534433034288	1112717,03
17:23:54.438	1534433034438	1113896,27
17:23:54.588	1534433034588	1118040,61
17:23:54.754	1534433034754	1115896,85
17:23:54.888	1534433034888	1116461,29
17:23:55.038	1534433035038	1112320,57
17:23:55.188	1534433035188	1117875,33
17:23:55.338	1534433035338	1117214,4
17:23:55.487	1534433035487	1115179,82
17:23:55.638	1534433035638	1117752,38
17:23:55.788	1534433035788	1110991,18
17:23:55.937	1534433035937	1112833,97
17:23:56.087	1534433036087	1111415,08
17:23:56.238	1534433036238	1115173,05
17:23:56.387	1534433036387	1110850,14
17:23:56.541	1534433036541	1111689,68
17:23:56.687	1534433036687	1116670,56
17:23:56.837	1534433036837	1115482,32
17:23:56.987	1534433036987	1113112,37
17:23:57.137	1534433037137	1116275,01
17:23:57.288	1534433037288	1117901,31
17:23:57.437	1534433037437	1117048,86
17:23:57.587	1534433037587	1114759,95
17:23:57.738	1534433037738	1111408,08
17:23:57.888	1534433037888	924667,11
17:23:58.038	1534433038038	474229,54
17:23:58.188	1534433038188	331995,71
17:23:58.338	1534433038338	301758,06
17:23:58.488	1534433038488	287065,59
17:23:58.645	1534433038645	282341,23
17:23:58.788	1534433038788	276221,48
17:23:58.938	1534433038938	278610,42
17:23:59.088	1534433039088	276479,22
17:23:59.238	1534433039238	276399,98
17:23:59.388	1534433039388	273071,72
17:23:59.538	1534433039538	274154,06
17:23:59.688	1534433039688	272894,22
17:23:59.838	1534433039838	272646,16
17:24:00.049	1534433040049	272237,69
17:24:00.200	1534433040200	272617,29
17:24:00.349	1534433040349	274816,89
17:24:00.499	1534433040499	271675
17:24:00.649	1534433040649	269654,56
17:24:00.799	1534433040799	269405,64
17:24:00.949	1534433040949	270231,3
17:24:01.099	1534433041099	272619,68
17:24:01.249	1534433041249	269446,57
17:24:01.399	1534433041399	275089,55
17:24:01.549	1534433041549	266807,86
17:24:01.699	1534433041699	264973,12
17:24:01.849	1534433041849	263600,84
17:24:01.999	1534433041999	265727,84
17:24:02.149	1534433042149	266450,55
17:24:02.299	1534433042299	265663,91
17:24:02.449	1534433042449	265671,57
17:24:02.599	1534433042599	268657,61
17:24:02.749	1534433042749	260669,88
17:24:02.899	1534433042899	263482,27
17:24:03.049	1534433043049	271638,2
17:24:03.199	1534433043199	266809,35
17:24:03.349	1534433043349	269779,11
17:24:03.499	1534433043499	268348,24
17:24:03.649	1534433043649	267503,76
17:24:03.799	1534433043799	270513,5
17:24:03.949	1534433043949	265551,63
17:24:04.099	1534433044099	265784,9
17:24:04.249	1534433044249	262989,3
17:24:04.399	1534433044399	269135,33
17:24:04.549	1534433044549	268300,86
17:24:04.699	1534433044699	268941,1
17:24:04.849	1534433044849	264724,19
17:24:04.999	1534433044999	266720,07
17:24:05.149	1534433045149	263803,48
17:24:05.299	1534433045299	265336,6
17:24:05.449	1534433045449	259601,79
17:24:05.599	1534433045599	263599,93
17:24:05.749	1534433045749	262917,76
17:24:05.899	1534433045899	267971,23
17:24:06.049	1534433046049	260677,23
17:24:06.199	1534433046199	263902,6
17:24:06.349	1534433046349	261701,96
17:24:06.499	1534433046499	263729,85
17:24:06.649	1534433046649	261049,37
17:24:06.799	1534433046799	260334,39
17:24:06.949	1534433046949	261423,9
17:24:07.099	1534433047099	267278,31
17:24:07.249	1534433047249	260653,11
17:24:07.399	1534433047399	262523,95
17:24:07.549	1534433047549	261873,03
17:24:07.699	1534433047699	262788,7
17:24:07.849	1534433047849	264088,82
17:24:07.999	1534433047999	262296,82
17:24:08.149	1534433048149	263235,58
17:24:08.299	1534433048299	259931,42
17:24:08.450	1534433048450	264890,09
17:24:08.599	1534433048599	258353,13
17:24:08.749	1534433048749	262690,71
17:24:08.899	1534433048899	262126,97
17:24:09.048	1534433049048	265896,98
17:24:09.198	1534433049198	266303,97
17:24:09.348	1534433049348	261316,36
17:24:09.499	1534433049499	261700
17:24:09.648	1534433049648	258788,94
17:24:09.798	1534433049798	260670,82
17:24:09.948	1534433049948	257672,82
17:24:10.098	1534433050098	262417,4
17:24:10.248	1534433050248	260245,27
17:24:10.399	1534433050399	260608,99
17:24:10.548	1534433050548	262485,87
17:24:10.698	1534433050698	260157,79
17:24:10.852	1534433050852	256084,57
17:24:10.998	1534433050998	259504,54
17:24:11.148	1534433051148	263202,93
17:24:11.298	1534433051298	258394,45
17:24:11.448	1534433051448	258881,02
17:24:11.598	1534433051598	258575,32
17:24:11.748	1534433051748	258650,62
17:24:11.898	1534433051898	260858,79
17:24:12.048	1534433052048	261633,23
17:24:12.198	1534433052198	260382,48
17:24:12.348	1534433052348	263545,66
17:24:12.498	1534433052498	262706,8
17:24:12.648	1534433052648	259155,17
17:24:12.798	1534433052798	256263,09
17:24:12.948	1534433052948	259926,76
17:24:13.098	1534433053098	260284,26
17:24:13.248	1534433053248	259948,21
17:24:13.398	1534433053398	259518,63
17:24:13.548	1534433053548	260380,31
17:24:13.698	1534433053698	260407,44
17:24:13.848	1534433053848	259397,98
17:24:13.998	1534433053998	259243,62
17:24:14.148	1534433054148	260387,23
17:24:14.298	1534433054298	257609,87
17:24:14.448	1534433054448	257313,92
17:24:14.598	1534433054598	258684,52
17:24:14.748	1534433054748	260072,69
17:24:14.898	1534433054898	259583,79
17:24:15.048	1534433055048	258057,38
17:24:15.198	1534433055198	262433,56
17:24:15.348	1534433055348	260801,08
17:24:15.499	1534433055499	258810,11
17:24:15.649	1534433055649	257022,69
17:24:15.799	1534433055799	259877,62
17:24:15.949	1534433055949	257976,05
17:24:16.099	1534433056099	258977,3
17:24:16.249	1534433056249	257909,81
17:24:16.399	1534433056399	260226,57
17:24:16.549	1534433056549	258883,83
17:24:16.699	1534433056699	258167,52
17:24:16.849	1534433056849	257155,41
17:24:16.999	1534433056999	262276,68
17:24:17.149	1534433057149	261181,43
17:24:17.299	1534433057299	261859,16
17:24:17.449	1534433057449	255764,14
17:24:17.599	1534433057599	262701,33
17:24:17.749	1534433057749	262310,18
17:24:17.899	1534433057899	775458,69
17:24:18.049	1534433058049	1112049,74
17:24:18.199	1534433058199	1113419,71
17:24:18.349	1534433058349	1111486,79
17:24:18.499	1534433058499	1116302,36
17:24:18.642	1534433058642	1118439,52
17:24:18.799	1534433058799	1113182,83
17:24:18.949	1534433058949	1115680,36
17:24:19.099	1534433059099	1117734,16
17:24:19.249	1534433059249	1116680,59
17:24:19.399	1534433059399	1116717,96
17:24:19.549	1534433059549	1113514,64
17:24:19.699	1534433059699	1116568,44
17:24:19.849	1534433059849	1111307,21
17:24:19.998	1534433059998	1120490,44
17:24:20.148	1534433060148	1114629,61
17:24:20.299	1534433060299	1118564,73
17:24:20.448	1534433060448	1115315,66
17:24:20.598	1534433060598	1121155,43
17:24:20.748	1534433060748	1116374,7
17:24:20.898	1534433060898	1111884,84
17:24:21.048	1534433061048	1117739,65
17:24:21.198	1534433061198	1116238,78
17:24:21.348	1534433061348	1115969,67
17:24:21.498	1534433061498	1116436,51
17:24:21.648	1534433061648	1117859,9
17:24:21.798	1534433061798	1118167,63
17:24:21.948	1534433061948	1117208,39
17:24:22.098	1534433062098	1115687,31
17:24:22.248	1534433062248	1117538,3
17:24:22.398	1534433062398	1117940,5
17:24:22.548	1534433062548	1121155,29
17:24:22.698	1534433062698	1118140,23
17:24:22.848	1534433062848	1119310,88
17:24:22.998	1534433062998	1115702,05
17:24:23.148	1534433063148	1123327,94
17:24:23.298	1534433063298	1114849,6
17:24:23.448	1534433063448	1117413,87
17:24:23.598	1534433063598	1118334,64
17:24:23.748	1534433063748	1120850,54
17:24:23.898	1534433063898	1116153,12
17:24:24.048	1534433064048	1115473,76
17:24:24.198	1534433064198	1115781,21
17:24:24.348	1534433064348	1111931,12
17:24:24.498	1534433064498	1120438,23
17:24:24.648	1534433064648	1119132,03
17:24:24.798	1534433064798	1114896,73
17:24:24.948	1534433064948	1114938,42
17:24:25.098	1534433065098	1119125,71
17:24:25.248	1534433065248	1118720,66
17:24:25.398	1534433065398	1119492,7
17:24:25.548	1534433065548	1118320,04
17:24:25.699	1534433065699	1117512,59
17:24:25.848	1534433065848	1118650,55
17:24:25.998	1534433065998	1119176,26
17:24:26.148	1534433066148	1114895,65
17:24:26.301	1534433066301	1114031
17:24:26.448	1534433066448	1117321,04
17:24:26.598	1534433066598	1114308,24
17:24:26.748	1534433066748	1115560,04
17:24:26.898	1534433066898	1116321,44
17:24:27.048	1534433067048	1116777,84
17:24:27.198	1534433067198	1115523,1
17:24:27.348	1534433067348	1116650,18
17:24:27.498	1534433067498	1114175,06
17:24:27.648	1534433067648	1118472,03
17:24:27.798	1534433067798	1115738,84
17:24:27.948	1534433067948	1115572,42
17:24:28.098	1534433068098	1117491,55
17:24:28.248	1534433068248	1116774,13
17:24:28.398	1534433068398	1114329,15
17:24:28.548	1534433068548	1117358,34
17:24:28.698	1534433068698	1117050,13
17:24:28.848	1534433068848	1117643,03
17:24:28.998	1534433068998	1120555,14
17:24:29.148	1534433069148	1119539,88
17:24:29.298	1534433069298	1118375,18
17:24:29.448	1534433069448	1113256,43
17:24:29.598	1534433069598	1115606,01
17:24:29.748	1534433069748	1115177,16
17:24:29.898	1534433069898	1116133,09
17:24:30.047	1534433070047	1113472,41
17:24:30.197	1534433070197	1116155,86
17:24:30.347	1534433070347	1115434,17
17:24:30.497	1534433070497	1118394,65
17:24:30.651	1534433070651	1114735,2
17:24:30.797	1534433070797	1112975,24
17:24:30.947	1534433070947	1115991,31
17:24:31.097	1534433071097	1116191,26
17:24:31.247	1534433071247	1116444,8
17:24:31.397	1534433071397	1113851,3
17:24:31.547	1534433071547	1115300,21
17:24:31.697	1534433071697	1117571,94
17:24:31.847	1534433071847	1116763,56
17:24:31.997	1534433071997	1115507,07
17:24:32.147	1534433072147	1112650,19
17:24:32.297	1534433072297	1113215,85
17:24:32.447	1534433072447	1116986,75
17:24:32.597	1534433072597	1121598,63
17:24:32.748	1534433072748	1112822,41
17:24:32.897	1534433072897	1112125,94
17:24:33.047	1534433073047	1116123,43
17:24:33.198	1534433073198	1115063,16
17:24:33.348	1534433073348	1116945,94
17:24:33.498	1534433073498	1117626,77
17:24:33.648	1534433073648	1112784,26
17:24:33.798	1534433073798	1116169,72
17:24:33.948	1534433073948	1114122,31
17:24:34.098	1534433074098	1117088,77
17:24:34.248	1534433074248	1119185,03
17:24:34.398	1534433074398	1112448,9
17:24:34.548	1534433074548	1113383,51
17:24:34.698	1534433074698	1116105,06
17:24:34.848	1534433074848	1111339,61
17:24:34.998	1534433074998	1111114,57
17:24:35.148	1534433075148	1108332,65
17:24:35.298	1534433075298	1113818,23
17:24:35.448	1534433075448	1114569,97
17:24:35.598	1534433075598	1111488,51
17:24:35.748	1534433075748	1111942,39
17:24:35.898	1534433075898	1114109,6
17:24:36.048	1534433076048	1113565,8
17:24:36.198	1534433076198	1112546,5
17:24:36.348	1534433076348	1112087,75
17:24:36.498	1534433076498	1113802,67
17:24:36.648	1534433076648	1116970,45
17:24:36.798	1534433076798	1114544,67
17:24:36.948	1534433076948	1115821,53
17:24:37.098	1534433077098	1114651,08
17:24:37.248	1534433077248	1114246,1
17:24:37.398	1534433077398	1116382,45
17:24:37.548	1534433077548	1116357,55
17:24:37.698	1534433077698	1114100,05
17:24:37.848	1534433077848	1032817,34
17:24:37.998	1534433077998	552409,95
17:24:38.148	1534433078148	347254,98
17:24:38.298	1534433078298	303010,65
17:24:38.451	1534433078451	286612,58
17:24:38.598	1534433078598	285574,41
17:24:38.748	1534433078748	278334,01
17:24:38.898	1534433078898	279834,96
17:24:39.048	1534433079048	278886,25
17:24:39.198	1534433079198	276410,45
17:24:39.348	1534433079348	273100,49
17:24:39.498	1534433079498	273047,8
17:24:39.648	1534433079648	269190,35
17:24:39.798	1534433079798	269993,05
17:24:39.948	1534433079948	269016,06
17:24:40.098	1534433080098	270548,65
17:24:40.247	1534433080247	270349,36
17:24:40.398	1534433080398	272400,91
17:24:40.547	1534433080547	268252,52
17:24:40.697	1534433080697	265540,36
17:24:40.847	1534433080847	269090,51
17:24:40.997	1534433080997	266926,25
17:24:41.147	1534433081147	271369,28
17:24:41.297	1534433081297	263671,74
17:24:41.447	1534433081447	269268,98
17:24:41.597	1534433081597	263604,38
17:24:41.747	1534433081747	262375,2
17:24:41.897	1534433081897	268595,66
17:24:42.047	1534433082047	265937,9
17:24:42.197	1534433082197	267372,29
17:24:42.347	1534433082347	261532,36
17:24:42.497	1534433082497	263999,59
17:24:42.647	1534433082647	266344,9
17:24:42.797	1534433082797	265504,43
17:24:42.947	1534433082947	262971,91
17:24:43.097	1534433083097	263811,45
17:24:43.247	1534433083247	267901,43
17:24:43.397	1534433083397	262127,52
17:24:43.547	1534433083547	264922,18
17:24:43.697	1534433083697	264361,01
17:24:43.847	1534433083847	263613,97
17:24:43.997	1534433083997	262621,11
17:24:44.147	1534433084147	263538,99
17:24:44.297	1534433084297	263382,74
17:24:44.447	1534433084447	258322,04
17:24:44.597	1534433084597	263411,41
17:24:44.747	1534433084747	267369,33
17:24:44.897	1534433084897	265314,84
17:24:45.047	1534433085047	266765,44
17:24:45.197	1534433085197	259268,73
17:24:45.347	1534433085347	268439,27
17:24:45.497	1534433085497	264550,34
17:24:45.647	1534433085647	262142,96
17:24:45.797	1534433085797	260022,12
17:24:45.947	1534433085947	260799,03
17:24:46.097	1534433086097	261491,24
17:24:46.247	1534433086247	261728,19
17:24:46.397	1534433086397	264362,73
17:24:46.547	1534433086547	260176,64
17:24:46.697	1534433086697	263912,01
17:24:46.847	1534433086847	262862,72
17:24:46.997	1534433086997	265740,03
17:24:47.147	1534433087147	260879,79
17:24:47.297	1534433087297	261956,93
17:24:47.447	1534433087447	259840,74
17:24:47.597	1534433087597	263809,37
17:24:47.747	1534433087747	263720,25
17:24:47.897	1534433087897	258877,25
17:24:48.047	1534433088047	261745,58
17:24:48.197	1534433088197	266362,7
17:24:48.347	1534433088347	261272
17:24:48.497	1534433088497	261278,63
17:24:48.647	1534433088647	255751,01
17:24:48.797	1534433088797	255388,07
17:24:48.947	1534433088947	261896,63
17:24:49.097	1534433089097	259006,78
17:24:49.247	1534433089247	262292,39
17:24:49.397	1534433089397	258578,07
17:24:49.547	1534433089547	259510,62
17:24:49.697	1534433089697	261428,63
17:24:49.847	1534433089847	258193,98
17:24:49.997	1534433089997	263083,53
17:24:50.147	1534433090147	260591,39
17:24:50.297	1534433090297	259650,87
17:24:50.450	1534433090450	261952,07
17:24:50.597	1534433090597	259730,76
17:24:50.746	1534433090746	258809,14
17:24:50.897	1534433090897	257427,94
17:24:51.048	1534433091048	261074,35
17:24:51.197	1534433091197	260079,41
17:24:51.347	1534433091347	260006,87
17:24:51.497	1534433091497	261454,92
17:24:51.647	1534433091647	251809,54
17:24:51.797	1534433091797	262386,83
17:24:51.947	1534433091947	262003,07
17:24:52.097	1534433092097	259842,28
17:24:52.247	1534433092247	259006,77
17:24:52.397	1534433092397	261301,13
17:24:52.547	1534433092547	263350,65
17:24:52.697	1534433092697	261672,92
17:24:52.847	1534433092847	259508,57
17:24:52.997	1534433092997	258428,68
17:24:53.147	1534433093147	261513,28
17:24:53.297	1534433093297	262296,5
17:24:53.447	1534433093447	262095,83
17:24:53.597	1534433093597	256662,41
17:24:53.747	1534433093747	254106,94
17:24:53.897	1534433093897	254929,91
17:24:54.047	1534433094047	260124,53
17:24:54.197	1534433094197	261499,03
17:24:54.347	1534433094347	258226,54
17:24:54.497	1534433094497	257629,01
17:24:54.647	1534433094647	260297,46
17:24:54.797	1534433094797	263042,31
17:24:54.947	1534433094947	258652,75
17:24:55.097	1534433095097	254482,26
17:24:55.247	1534433095247	263029,53
17:24:55.397	1534433095397	257553,82
17:24:55.547	1534433095547	258571,16
17:24:55.697	1534433095697	261072,93
17:24:55.847	1534433095847	257715,4
17:24:55.997	1534433095997	260656,49
17:24:56.147	1534433096147	257833,56
17:24:56.297	1534433096297	258108,82
17:24:56.447	1534433096447	258334,78
17:24:56.597	1534433096597	257099,78
17:24:56.747	1534433096747	259137,73
17:24:56.897	1534433096897	257840,01
17:24:57.047	1534433097047	262423,49
17:24:57.197	1534433097197	257227,11
17:24:57.347	1534433097347	257379,49
17:24:57.497	1534433097497	255157,3
17:24:57.647	1534433097647	260398,49
17:24:57.797	1534433097797	271359,02
17:24:57.947	1534433097947	1030412,17
17:24:58.097	1534433098097	1108659,48
17:24:58.240	1534433098240	1116652,74
17:24:58.397	1534433098397	1116365,4
17:24:58.547	1534433098547	1119475,05
17:24:58.697	1534433098697	1115681,13
17:24:58.847	1534433098847	1120796,11
17:24:58.997	1534433098997	1117254,75
17:24:59.147	1534433099147	1115796,52
17:24:59.297	1534433099297	1117189,04
17:24:59.447	1534433099447	1120320,09
17:24:59.597	1534433099597	1115863,33
17:24:59.746	1534433099746	1113805,05
17:24:59.897	1534433099897	1117089,46
17:25:00.046	1534433100046	1115978,78
17:25:00.197	1534433100197	1121599,68
17:25:00.346	1534433100346	1114364,37
17:25:00.496	1534433100496	1118307,3
17:25:00.646	1534433100646	1116003,29
17:25:00.796	1534433100796	1117688,01
17:25:00.946	1534433100946	1115072,91
17:25:01.096	1534433101096	1116880,76
17:25:01.246	1534433101246	1119026,32
17:25:01.396	1534433101396	1118845,69
17:25:01.546	1534433101546	1120165,71
17:25:01.696	1534433101696	1116595,16
17:25:01.846	1534433101846	1117720,03
17:25:01.996	1534433101996	1117763,02
17:25:02.146	1534433102146	1122072,61
17:25:02.296	1534433102296	1120379,77
17:25:02.446	1534433102446	1114522,77
17:25:02.596	1534433102596	1116454,63
17:25:02.746	1534433102746	1116773,79
17:25:02.896	1534433102896	1116994,14
17:25:03.046	1534433103046	1121428,72
17:25:03.196	1534433103196	1116277,44
17:25:03.346	1534433103346	1117856,72
17:25:03.496	1534433103496	1115958,89
17:25:03.646	1534433103646	1118436,16
17:25:03.796	1534433103796	1117070,85
17:25:03.946	1534433103946	1117128
17:25:04.096	1534433104096	1112255,37
17:25:04.246	1534433104246	1114328,65
17:25:04.396	1534433104396	1117950,76
17:25:04.546	1534433104546	1118122,7
17:25:04.696	1534433104696	1118925,66
17:25:04.846	1534433104846	1116053,9
17:25:04.996	1534433104996	1115858,38
17:25:05.146	1534433105146	1115145,12
17:25:05.296	1534433105296	1114893,91
17:25:05.446	1534433105446	1117212,56
17:25:05.596	1534433105596	1113292,56
17:25:05.746	1534433105746	1113390,39
17:25:05.896	1534433105896	1115866,16
17:25:06.046	1534433106046	1117803,95
17:25:06.196	1534433106196	1113699,14
17:25:06.346	1534433106346	1117900,59
17:25:06.496	1534433106496	1116895,46
17:25:06.646	1534433106646	1120363,85
17:25:06.796	1534433106796	1118083,01
17:25:06.946	1534433106946	1118063,29
17:25:07.096	1534433107096	1114086,51
17:25:07.246	1534433107246	1115371,93
17:25:07.396	1534433107396	1112427,7
17:25:07.546	1534433107546	1112367,29
17:25:07.696	1534433107696	1113633
17:25:07.846	1534433107846	1119558,96
17:25:07.996	1534433107996	1114488,42
17:25:08.146	1534433108146	1120096,41
17:25:08.296	1534433108296	1112372,99
17:25:08.446	1534433108446	1114039,25
17:25:08.597	1534433108597	1115466,23
17:25:08.747	1534433108747	1117770,75
17:25:08.897	1534433108897	1114844,6
17:25:09.047	1534433109047	1116174,31
17:25:09.197	1534433109197	1115660,92
17:25:09.347	1534433109347	1114540,48
17:25:09.497	1534433109497	1120787,39
17:25:09.647	1534433109647	1114049,57
17:25:09.797	1534433109797	1114970,67
17:25:09.947	1534433109947	1114771,32
17:25:10.097	1534433110097	1114369,84
17:25:10.247	1534433110247	1115928,03
17:25:10.397	1534433110397	1113052,8
17:25:10.547	1534433110547	1116007,93
17:25:10.697	1534433110697	1116539,04
17:25:10.847	1534433110847	1114777,8
17:25:10.996	1534433110996	1118131,98
17:25:11.146	1534433111146	1114668,37
17:25:11.297	1534433111297	1114009,65
17:25:11.446	1534433111446	1115776,02
17:25:11.596	1534433111596	1115562,12
17:25:11.746	1534433111746	1116751,38
17:25:11.896	1534433111896	1118326,86
17:25:12.046	1534433112046	1113187,99
17:25:12.197	1534433112197	1114244,16
17:25:12.346	1534433112346	1111350,99
17:25:12.496	1534433112496	1113866,81
17:25:12.646	1534433112646	1119159,68
17:25:12.796	1534433112796	1114315,44
17:25:12.946	1534433112946	1116962,97
17:25:13.096	1534433113096	1116183,5
17:25:13.246	1534433113246	1111856,51
17:25:13.396	1534433113396	1112843,09
17:25:13.546	1534433113546	1110870,71
17:25:13.696	1534433113696	1114969,84
17:25:13.846	1534433113846	1117392,58
17:25:13.996	1534433113996	1119067,84
17:25:14.146	1534433114146	1113703,25
17:25:14.296	1534433114296	1115878,63
17:25:14.446	1534433114446	1114976,92
17:25:14.596	1534433114596	1115111,48
17:25:14.746	1534433114746	1112221,67
17:25:14.896	1534433114896	1112211,58
17:25:15.046	1534433115046	1112340,95
17:25:15.196	1534433115196	1115994,38
17:25:15.346	1534433115346	1114215,96
17:25:15.496	1534433115496	1115839,42
17:25:15.646	1534433115646	1112432,36
17:25:15.796	1534433115796	1114352,52
17:25:15.946	1534433115946	1112808,36
17:25:16.096	1534433116096	1116076,78
17:25:16.246	1534433116246	1114284,57
17:25:16.396	1534433116396	1111760,17
17:25:16.546	1534433116546	1117568,66
17:25:16.696	1534433116696	1109861,66
17:25:16.846	1534433116846	1114296,76
17:25:16.996	1534433116996	1112703,08
17:25:17.146	1534433117146	1111649,1
17:25:17.296	1534433117296	1117720,11
17:25:17.446	1534433117446	1113584,41
17:25:17.596	1534433117596	1114144,28
17:25:17.746	1534433117746	1112559,87
17:25:17.896	1534433117896	888801,48
17:25:18.046	1534433118046	458046,7
17:25:18.196	1534433118196	326938,63
17:25:18.346	1534433118346	300012,89
17:25:18.496	1534433118496	285477,81
17:25:18.646	1534433118646	276630,66
17:25:18.796	1534433118796	276442,95
17:25:18.946	1534433118946	274048,36
17:25:19.096	1534433119096	272044,81
17:25:19.246	1534433119246	272804,75
17:25:19.396	1534433119396	270310,83
17:25:19.546	1534433119546	271080,86
17:25:19.696	1534433119696	269806,11
17:25:19.846	1534433119846	266926,33
17:25:19.996	1534433119996	271216,12
17:25:20.145	1534433120145	270516,42
17:25:20.295	1534433120295	268378,62
17:25:20.446	1534433120446	273964,33
17:25:20.595	1534433120595	265071,08
17:25:20.745	1534433120745	267461,8
17:25:20.895	1534433120895	266342,45
17:25:21.045	1534433121045	266750,05
17:25:21.196	1534433121196	269439,52
17:25:21.345	1534433121345	268246,17
17:25:21.495	1534433121495	263610,2
17:25:21.645	1534433121645	263650,18
17:25:21.796	1534433121796	263011,76
17:25:21.945	1534433121945	263729,38
17:25:22.095	1534433122095	266656,09
17:25:22.245	1534433122245	266058,07
17:25:22.395	1534433122395	265202,61
17:25:22.545	1534433122545	267118,28
17:25:22.695	1534433122695	263931,51
17:25:22.845	1534433122845	261413,31
17:25:22.995	1534433122995	267379,17
17:25:23.145	1534433123145	266360,58
17:25:23.295	1534433123295	260023,41
17:25:23.445	1534433123445	259530,93
17:25:23.595	1534433123595	263549,66
17:25:23.745	1534433123745	265180,51
17:25:23.895	1534433123895	264266,04
17:25:24.045	1534433124045	257680,29
17:25:24.195	1534433124195	263576,95
17:25:24.345	1534433124345	261887,53
17:25:24.495	1534433124495	259540,42
17:25:24.649	1534433124649	261566,44
17:25:24.795	1534433124795	257809,56
17:25:24.945	1534433124945	265773,96
17:25:25.095	1534433125095	259585,98
17:25:25.245	1534433125245	260677,43
17:25:25.395	1534433125395	263090,09
17:25:25.545	1534433125545	262658,76
17:25:25.695	1534433125695	258476,13
17:25:25.845	1534433125845	262592,05
17:25:25.995	1534433125995	260250,75
17:25:26.145	1534433126145	260910,18
17:25:26.296	1534433126296	263451,78
17:25:26.446	1534433126446	261540,06
17:25:26.596	1534433126596	256599,27
17:25:26.746	1534433126746	260478,16
17:25:26.896	1534433126896	264769,79
17:25:27.046	1534433127046	259827,95
17:25:27.196	1534433127196	260288,34
17:25:27.346	1534433127346	265238,42
17:25:27.496	1534433127496	263468,21
17:25:27.646	1534433127646	262724,47
17:25:27.796	1534433127796	259213,17
17:25:27.946	1534433127946	258220,57
17:25:28.096	1534433128096	260980,74
17:25:28.246	1534433128246	259052,69
17:25:28.396	1534433128396	257426,77
17:25:28.546	1534433128546	258869,17
17:25:28.696	1534433128696	261016,36
17:25:28.846	1534433128846	258238,02
17:25:28.996	1534433128996	261339,42
17:25:29.146	1534433129146	259457,56
17:25:29.296	1534433129296	260345,14
17:25:29.446	1534433129446	260354,08
17:25:29.596	1534433129596	264061,69
17:25:29.746	1534433129746	261288,85
17:25:29.896	1534433129896	255865,29
17:25:30.046	1534433130046	258971,38
17:25:30.196	1534433130196	258666,85
17:25:30.346	1534433130346	258382,26
17:25:30.496	1534433130496	257539,1
17:25:30.646	1534433130646	257894,56
17:25:30.795	1534433130795	263472,83
17:25:30.946	1534433130946	255856,46
17:25:31.096	1534433131096	264143,47
17:25:31.245	1534433131245	253761,97
17:25:31.396	1534433131396	259119,33
17:25:31.545	1534433131545	261771,22
17:25:31.695	1534433131695	256084,18
17:25:31.845	1534433131845	259992,86
17:25:31.995	1534433131995	260369,99
17:25:32.145	1534433132145	254211,22
17:25:32.299	1534433132299	256286,94
17:25:32.445	1534433132445	261211,42
17:25:32.595	1534433132595	259365,77
17:25:32.745	1534433132745	258107,32
17:25:32.895	1534433132895	258269,3
17:25:33.045	1534433133045	259235,68
17:25:33.195	1534433133195	261445,07
17:25:33.345	1534433133345	254996,63
17:25:33.495	1534433133495	258686,76
17:25:33.645	1534433133645	255638,33
17:25:33.795	1534433133795	262923,05
17:25:33.945	1534433133945	264498,92
17:25:34.095	1534433134095	260015,39
17:25:34.245	1534433134245	254424,31
17:25:34.395	1534433134395	257250,62
17:25:34.545	1534433134545	255083,47
17:25:34.695	1534433134695	259488,07
17:25:34.845	1534433134845	255735,58
17:25:34.995	1534433134995	264138,3
17:25:35.145	1534433135145	254816,51
17:25:35.295	1534433135295	259248,05
17:25:35.445	1534433135445	259629,09
17:25:35.595	1534433135595	257699,29
17:25:35.745	1534433135745	259250,45
17:25:35.895	1534433135895	255828,34
17:25:36.045	1534433136045	257530,31
17:25:36.195	1534433136195	261180,56
17:25:36.345	1534433136345	261216,44
17:25:36.495	1534433136495	256724,93
17:25:36.645	1534433136645	254452,37
17:25:36.795	1534433136795	256934,34
17:25:36.945	1534433136945	257717,06
17:25:37.095	1534433137095	259769,82
17:25:37.245	1534433137245	252925,27
17:25:37.395	1534433137395	260087,47
17:25:37.545	1534433137545	256142,5
17:25:37.695	1534433137695	256588,33
17:25:37.845	1534433137845	473435,41
17:25:37.995	1534433137995	1108445,77
17:25:38.145	1534433138145	1112731,4
17:25:38.295	1534433138295	1114617,93
17:25:38.445	1534433138445	1112457,91
17:25:38.595	1534433138595	1116569,33
17:25:38.745	1534433138745	1115687,42
17:25:38.895	1534433138895	1121281,67
17:25:39.045	1534433139045	1115636,83
17:25:39.195	1534433139195	1115065,3
17:25:39.345	1534433139345	1119951,46
17:25:39.495	1534433139495	1120125,44
17:25:39.645	1534433139645	1117766,48
17:25:39.795	1534433139795	1118489
17:25:39.945	1534433139945	1118885,81
17:25:40.095	1534433140095	1116512,36
17:25:40.245	1534433140245	1118994,66
17:25:40.395	1534433140395	1119553,83
17:25:40.545	1534433140545	1118178,39
17:25:40.695	1534433140695	1116184,99
17:25:40.845	1534433140845	1118072,52
17:25:40.995	1534433140995	1113978,1
17:25:41.144	1534433141144	1118870,08
17:25:41.294	1534433141294	1117171,66
17:25:41.444	1534433141444	1120590,19
17:25:41.594	1534433141594	1119827,51
17:25:41.744	1534433141744	1117267,46
17:25:41.894	1534433141894	1118048,93
17:25:42.044	1534433142044	1121494,83
17:25:42.194	1534433142194	1121179,04
17:25:42.344	1534433142344	1118460,09
17:25:42.494	1534433142494	1119268,74
17:25:42.644	1534433142644	1116750,21
17:25:42.794	1534433142794	1117897,45
17:25:42.944	1534433142944	1119234,71
17:25:43.094	1534433143094	1118259,94
17:25:43.244	1534433143244	1122150
17:25:43.394	1534433143394	1109925,74
17:25:43.544	1534433143544	1113626,14
17:25:43.694	1534433143694	1115770,99
17:25:43.845	1534433143845	1116087,6
17:25:43.995	1534433143995	1121163,88
17:25:44.145	1534433144145	1117296,66
17:25:44.295	1534433144295	1117386,97
17:25:44.445	1534433144445	1120045,32
17:25:44.595	1534433144595	1114109,52
17:25:44.745	1534433144745	1116930,87
17:25:44.895	1534433144895	1119602,1
17:25:45.045	1534433145045	1117765,43
17:25:45.195	1534433145195	1115496,22
17:25:45.345	1534433145345	1115512,81
17:25:45.495	1534433145495	1111773,48
17:25:45.645	1534433145645	1112247,89
17:25:45.795	1534433145795	1118727,8
17:25:45.945	1534433145945	1123066,48
17:25:46.095	1534433146095	1114383,17
17:25:46.245	1534433146245	1115506,81
17:25:46.395	1534433146395	1112507,63
17:25:46.545	1534433146545	1117248,68
17:25:46.695	1534433146695	1115805,3
17:25:46.845	1534433146845	1120296,71
17:25:46.995	1534433146995	1116688,65
17:25:47.145	1534433147145	1115355,89
17:25:47.295	1534433147295	1120294,66
17:25:47.445	1534433147445	1115930,74
17:25:47.595	1534433147595	1118682,26
17:25:47.745	1534433147745	1113848,23
17:25:47.895	1534433147895	1114467,02
17:25:48.045	1534433148045	1115150,37
17:25:48.195	1534433148195	1113452,37
17:25:48.345	1534433148345	1119049,07
17:25:48.495	1534433148495	1114569,69
17:25:48.645	1534433148645	1114392,83
17:25:48.798	1534433148798	1118551,39
17:25:48.945	1534433148945	1119557,63
17:25:49.095	1534433149095	1118163,85
17:25:49.245	1534433149245	1115585,77
17:25:49.395	1534433149395	1115040,42
17:25:49.545	1534433149545	1114002,69
17:25:49.695	1534433149695	1116308,26
17:25:49.845	1534433149845	1113323,53
17:25:49.995	1534433149995	1119388,49
17:25:50.145	1534433150145	1116826,03
17:25:50.295	1534433150295	1116902,41
17:25:50.445	1534433150445	1117967,88
17:25:50.595	1534433150595	1112256,41
17:25:50.744	1534433150744	1117246,96
17:25:50.895	1534433150895	1113730,37
17:25:51.044	1534433151044	1114969,39
17:25:51.194	1534433151194	1111953,8
17:25:51.344	1534433151344	1111185,55
17:25:51.494	1534433151494	1112934,14
17:25:51.644	1534433151644	1110661,9
17:25:51.794	1534433151794	1112788,09
17:25:51.944	1534433151944	1113591,62
17:25:52.098	1534433152098	1113145,27
17:25:52.244	1534433152244	1109737,98
17:25:52.396	1534433152396	1115474,82
17:25:52.544	1534433152544	1115210,43
17:25:52.694	1534433152694	1115169,77
17:25:52.844	1534433152844	1116885,83
17:25:52.994	1534433152994	1115797,89
17:25:53.144	1534433153144	1113748,9
17:25:53.294	1534433153294	1116033,44
17:25:53.444	1534433153444	1114348,78
17:25:53.594	1534433153594	1116181,46
17:25:53.744	1534433153744	1116216,2
17:25:53.894	1534433153894	1112480,99
17:25:54.044	1534433154044	1113452,46
17:25:54.194	1534433154194	1115789,38
17:25:54.344	1534433154344	1117880,47
17:25:54.494	1534433154494	1117901,91
17:25:54.644	1534433154644	1111369,67
17:25:54.794	1534433154794	1115626,42
17:25:54.945	1534433154945	1111654,6
17:25:55.094	1534433155094	1116895,76
17:25:55.244	1534433155244	1113820,22
17:25:55.394	1534433155394	1112077,13
17:25:55.544	1534433155544	1112983,02
17:25:55.694	1534433155694	1113794,05
17:25:55.844	1534433155844	1116469,39
17:25:55.994	1534433155994	1112160,69
17:25:56.144	1534433156144	1115781,87
17:25:56.294	1534433156294	1112050,85
17:25:56.444	1534433156444	1109255,84
17:25:56.594	1534433156594	1116071,19
17:25:56.744	1534433156744	1113110,51
17:25:56.894	1534433156894	1114156,92
17:25:57.044	1534433157044	1116366,21
17:25:57.194	1534433157194	1115257,72
17:25:57.344	1534433157344	1113561,63
17:25:57.494	1534433157494	1110970,39
17:25:57.644	1534433157644	1112202,84
17:25:57.794	1534433157794	1108109,97
17:25:57.944	1534433157944	711438,17
17:25:58.094	1534433158094	395786,93
17:25:58.244	1534433158244	310829,95
17:25:58.394	1534433158394	290570,49
17:25:58.544	1534433158544	284385,5
17:25:58.694	1534433158694	279958,66
17:25:58.844	1534433158844	273022,66
17:25:58.994	1534433158994	274717,44
17:25:59.144	1534433159144	273043,59
17:25:59.294	1534433159294	276309,06
17:25:59.444	1534433159444	268260,39
17:25:59.594	1534433159594	266245,84
17:25:59.744	1534433159744	271221,18
17:25:59.894	1534433159894	271565,97
17:26:00.044	1534433160044	268293,29
17:26:00.194	1534433160194	270896,96
17:26:00.344	1534433160344	267159,33
17:26:00.494	1534433160494	268779,29
17:26:00.644	1534433160644	267609,63
17:26:00.794	1534433160794	266329,74
17:26:00.944	1534433160944	270953,85
17:26:01.094	1534433161094	264482,51
17:26:01.244	1534433161244	267245,41
17:26:01.394	1534433161394	264395,8
17:26:01.545	1534433161545	264549,12
17:26:01.695	1534433161695	265863,45
17:26:01.844	1534433161844	263666,15
17:26:01.994	1534433161994	266547,12
17:26:02.144	1534433162144	262012,76
17:26:02.294	1534433162294	263941,02
17:26:02.444	1534433162444	260467,47
17:26:02.594	1534433162594	263002,58
17:26:02.744	1534433162744	262450,27
17:26:02.894	1534433162894	266118,81
17:26:03.044	1534433163044	262820,63
17:26:03.195	1534433163195	266322,1
17:26:03.344	1534433163344	265855,53
17:26:03.494	1534433163494	264083,87
17:26:03.644	1534433163644	260744,93
17:26:03.794	1534433163794	263051,76
17:26:03.944	1534433163944	262013,63
17:26:04.094	1534433164094	259650,42
17:26:04.244	1534433164244	265207,4
17:26:04.394	1534433164394	260674,08
17:26:04.544	1534433164544	260071,85
17:26:04.694	1534433164694	261860,52
17:26:04.844	1534433164844	258565,6
17:26:04.994	1534433164994	258781,58
17:26:05.144	1534433165144	260239,57
17:26:05.294	1534433165294	260178,26
17:26:05.444	1534433165444	263980,26
17:26:05.594	1534433165594	258503,72
17:26:05.744	1534433165744	262392,52
17:26:05.894	1534433165894	260104,78
17:26:06.044	1534433166044	261093,41
17:26:06.194	1534433166194	259447,98
17:26:06.344	1534433166344	262643,52
17:26:06.494	1534433166494	260653,31
17:26:06.644	1534433166644	261969,86
17:26:06.794	1534433166794	258939,24
17:26:06.944	1534433166944	256224,03
17:26:07.094	1534433167094	258221,13
17:26:07.244	1534433167244	256985,69
17:26:07.394	1534433167394	256727,04
17:26:07.544	1534433167544	262257,48
17:26:07.694	1534433167694	258396,57
17:26:07.844	1534433167844	259883,1
17:26:07.994	1534433167994	263676,25
17:26:08.144	1534433168144	258720,88
17:26:08.294	1534433168294	263068,22
17:26:08.444	1534433168444	259818,55
17:26:08.594	1534433168594	256386,77
17:26:08.744	1534433168744	259316,76
17:26:08.894	1534433168894	262483,39
17:26:09.044	1534433169044	262414,08
17:26:09.194	1534433169194	258815,74
17:26:09.344	1534433169344	256980,24
17:26:09.494	1534433169494	261421,56
17:26:09.644	1534433169644	260072,92
17:26:09.794	1534433169794	259083,12
17:26:09.944	1534433169944	257156,39
17:26:10.094	1534433170094	258258,8
17:26:10.244	1534433170244	255172,37
17:26:10.394	1534433170394	260015,23
17:26:10.544	1534433170544	256367,68
17:26:10.694	1534433170694	259578,57
17:26:10.843	1534433170843	259502,18
17:26:10.994	1534433170994	256998,55
17:26:11.144	1534433171144	260513,63
17:26:11.294	1534433171294	261405,64
17:26:11.443	1534433171443	255145,89
17:26:11.593	1534433171593	258729,98
17:26:11.743	1534433171743	256576,61
17:26:11.893	1534433171893	258501,47
17:26:12.043	1534433172043	256455,12
17:26:12.193	1534433172193	254719,79
17:26:12.343	1534433172343	257478,68
17:26:12.493	1534433172493	257475,87
17:26:12.643	1534433172643	258575,04
17:26:12.793	1534433172793	256539,56
17:26:12.943	1534433172943	255984,9
17:26:13.093	1534433173093	256547,79
17:26:13.243	1534433173243	259858,06
17:26:13.393	1534433173393	258628,73
17:26:13.543	1534433173543	258602,71
17:26:13.693	1534433173693	259960,97
17:26:13.843	1534433173843	258698,17
17:26:13.993	1534433173993	259248,13
17:26:14.143	1534433174143	256985,16
17:26:14.293	1534433174293	260568,33
17:26:14.443	1534433174443	257091,11
17:26:14.593	1534433174593	256604,56
17:26:14.743	1534433174743	257544,76
17:26:14.893	1534433174893	256012,29
17:26:15.043	1534433175043	255537,5
17:26:15.193	1534433175193	255817,22
17:26:15.343	1534433175343	257471,99
17:26:15.493	1534433175493	257599,99
17:26:15.643	1534433175643	253919,72
17:26:15.793	1534433175793	257629,38
17:26:15.943	1534433175943	256470,81
17:26:16.093	1534433176093	257459,09
17:26:16.243	1534433176243	255225,92
17:26:16.393	1534433176393	258571,6
17:26:16.543	1534433176543	253720,52
17:26:16.693	1534433176693	259934,96
17:26:16.843	1534433176843	257851,57
17:26:16.993	1534433176993	254887,26
17:26:17.143	1534433177143	260114,27
17:26:17.293	1534433177293	252582,74
17:26:17.443	1534433177443	255478,41
17:26:17.593	1534433177593	257042,7
17:26:17.743	1534433177743	258786,17
17:26:17.893	1534433177893	745563,94
17:26:18.043	1534433178043	1110130,89
17:26:18.193	1534433178193	1111514,71
17:26:18.343	1534433178343	1115525,58
17:26:18.493	1534433178493	1117917,62
17:26:18.643	1534433178643	1115748,86
17:26:18.793	1534433178793	1115128,36
17:26:18.943	1534433178943	1117069,84
17:26:19.093	1534433179093	1115584,36
17:26:19.244	1534433179244	1119105,99
17:26:19.394	1534433179394	1121682,11
17:26:19.544	1534433179544	1120620,85
17:26:19.697	1534433179697	1119478,26
17:26:19.844	1534433179844	1119841,73
17:26:19.994	1534433179994	1122383,38
17:26:20.144	1534433180144	1119724,07
17:26:20.294	1534433180294	1120089,05
17:26:20.444	1534433180444	1116035,37
17:26:20.594	1534433180594	1118959,87
17:26:20.744	1534433180744	1117172,87
17:26:20.894	1534433180894	1116028,95
17:26:21.044	1534433181044	1116242,68
17:26:21.194	1534433181194	1114407,81
17:26:21.344	1534433181344	1117567,33
17:26:21.494	1534433181494	1123260,33
17:26:21.644	1534433181644	1116728,61
17:26:21.794	1534433181794	1116583
17:26:21.943	1534433181943	1118618,32
17:26:22.094	1534433182094	1121148,46
17:26:22.243	1534433182243	1117361,68
17:26:22.393	1534433182393	1117154,21
17:26:22.543	1534433182543	1115100,13
17:26:22.693	1534433182693	1118294,42
17:26:22.843	1534433182843	1119958,13
17:26:22.993	1534433182993	1118317,16
17:26:23.143	1534433183143	1115631,75
17:26:23.293	1534433183293	1111878,5
17:26:23.443	1534433183443	1114989,76
17:26:23.593	1534433183593	1113729,3
17:26:23.743	1534433183743	1116260,54
17:26:23.893	1534433183893	1113461,93
17:26:24.043	1534433184043	1117365,67
17:26:24.193	1534433184193	1118626,72
17:26:24.343	1534433184343	1117764,65
17:26:24.493	1534433184493	1114083,24
17:26:24.643	1534433184643	1121458,67
17:26:24.793	1534433184793	1117682,7
17:26:24.943	1534433184943	1115003,91
17:26:25.093	1534433185093	1115599,96
17:26:25.243	1534433185243	1116321,21
17:26:25.393	1534433185393	1112375,72
17:26:25.543	1534433185543	1120081,72
17:26:25.693	1534433185693	1113516,37
17:26:25.843	1534433185843	1116492,71
17:26:25.993	1534433185993	1118320,05
17:26:26.143	1534433186143	1118449,84
17:26:26.293	1534433186293	1112511,2
17:26:26.443	1534433186443	1117005,25
17:26:26.593	1534433186593	1114620,88
17:26:26.743	1534433186743	1113579,05
17:26:26.893	1534433186893	1122505,39
17:26:27.043	1534433187043	1115419,29
17:26:27.193	1534433187193	1115572,59
17:26:27.346	1534433187346	1115708,64
17:26:27.493	1534433187493	1113362,64
17:26:27.643	1534433187643	1112222,46
17:26:27.793	1534433187793	1116599,63
17:26:27.943	1534433187943	1116653,86
17:26:28.093	1534433188093	1116815,73
17:26:28.243	1534433188243	1114649,77
17:26:28.393	1534433188393	1112824,75
17:26:28.543	1534433188543	1116945,94
17:26:28.693	1534433188693	1116507,74
17:26:28.843	1534433188843	1118261,2
17:26:28.993	1534433188993	1116339,81
17:26:29.143	1534433189143	1112544,84
17:26:29.293	1534433189293	1117548,34
17:26:29.443	1534433189443	1117588,84
17:26:29.593	1534433189593	1114898,23
17:26:29.743	1534433189743	1117781,51
17:26:29.893	1534433189893	1119669,5
17:26:30.043	1534433190043	1115578,14
17:26:30.193	1534433190193	1118013,14
17:26:30.343	1534433190343	1114715,16
17:26:30.493	1534433190493	1111888,62
17:26:30.643	1534433190643	1114014,28
17:26:30.793	1534433190793	1115143,97
17:26:30.944	1534433190944	1115167,37
17:26:31.093	1534433191093	1118113,49
17:26:31.243	1534433191243	1117736,54
17:26:31.392	1534433191392	1116865,02
17:26:31.543	1534433191543	1118726,82
17:26:31.696	1534433191696	1114965,96
17:26:31.842	1534433191842	1113674,18
17:26:31.992	1534433191992	1117818,43
17:26:32.142	1534433192142	1114814,09
17:26:32.292	1534433192292	1115889,26
17:26:32.442	1534433192442	1113056,42
17:26:32.592	1534433192592	1114343,93
17:26:32.742	1534433192742	1113829,75
17:26:32.892	1534433192892	1116721,13
17:26:33.042	1534433193042	1112073,32
17:26:33.192	1534433193192	1113843,16
17:26:33.342	1534433193342	1113641,02
17:26:33.492	1534433193492	1112630,37
17:26:33.642	1534433193642	1109558,46
17:26:33.792	1534433193792	1113016,14
17:26:33.942	1534433193942	1111245,14
17:26:34.092	1534433194092	1113170,43
17:26:34.242	1534433194242	1111345,95
17:26:34.392	1534433194392	1115156,16
17:26:34.542	1534433194542	1113542,42
17:26:34.692	1534433194692	1113494,88
17:26:34.842	1534433194842	1112813,78
17:26:34.992	1534433194992	1116370,04
17:26:35.142	1534433195142	1115152,44
17:26:35.292	1534433195292	1112921,94
17:26:35.442	1534433195442	1111601,8
17:26:35.592	1534433195592	1113089,17
17:26:35.742	1534433195742	1114656,51
17:26:35.892	1534433195892	1112074,21
17:26:36.042	1534433196042	1111751,09
17:26:36.192	1534433196192	1113022,31
17:26:36.342	1534433196342	1112605,73
17:26:36.492	1534433196492	1117992,69
17:26:36.642	1534433196642	1113368,54
17:26:36.792	1534433196792	1110694,84
17:26:36.942	1534433196942	1112235,87
17:26:37.093	1534433197093	1115826,79
17:26:37.243	1534433197243	1114782,03
17:26:37.393	1534433197393	1113306,39
17:26:37.543	1534433197543	1111145,97
17:26:37.693	1534433197693	1114281,05
17:26:37.843	1534433197843	1043008,37
17:26:37.993	1534433197993	563566,71
17:26:38.143	1534433198143	355596,13
17:26:38.293	1534433198293	302358,87
17:26:38.443	1534433198443	288919,36
17:26:38.593	1534433198593	282342,43
17:26:38.743	1534433198743	273447,05
17:26:38.893	1534433198893	272497,52
17:26:39.043	1534433199043	272217,48
17:26:39.193	1534433199193	271945,73
17:26:39.343	1534433199343	271294,57
17:26:39.493	1534433199493	272007,16
17:26:39.643	1534433199643	269002,5
17:26:39.793	1534433199793	269246,24
17:26:39.943	1534433199943	274165,19
17:26:40.093	1534433200093	266159,57
17:26:40.243	1534433200243	265364,42
17:26:40.393	1534433200393	265632,98
17:26:40.543	1534433200543	263950,46
17:26:40.693	1534433200693	266463,01
17:26:40.843	1534433200843	267458,04
17:26:40.993	1534433200993	265956,17
17:26:41.143	1534433201143	265413,48
17:26:41.293	1534433201293	264813,13
17:26:41.442	1534433201442	267589,52
17:26:41.593	1534433201593	267479,15
17:26:41.742	1534433201742	270801,83
17:26:41.893	1534433201893	261624,43
17:26:42.043	1534433202043	264360,92
17:26:42.192	1534433202192	265345,27
17:26:42.342	1534433202342	264657,01
17:26:42.492	1534433202492	266156,38
17:26:42.642	1534433202642	259862,28
17:26:42.792	1534433202792	261763,49
17:26:42.942	1534433202942	266018,17
17:26:43.092	1534433203092	265476,76
17:26:43.242	1534433203242	262061
17:26:43.392	1534433203392	264389,26
17:26:43.542	1534433203542	262426,44
17:26:43.692	1534433203692	266227,48
17:26:43.846	1534433203846	260789,56
17:26:43.992	1534433203992	263213,21
17:26:44.142	1534433204142	262604,22
17:26:44.292	1534433204292	263516,31
17:26:44.442	1534433204442	262196,38
17:26:44.592	1534433204592	260901,2
17:26:44.742	1534433204742	261719,77
17:26:44.892	1534433204892	263980,92
17:26:45.102	1534433205102	264935,83
17:26:45.252	1534433205252	260705,17
17:26:45.402	1534433205402	261752,93
17:26:45.552	1534433205552	266255,66
17:26:45.702	1534433205702	257527,64
17:26:45.852	1534433205852	259779,69
17:26:46.002	1534433206002	258388,82
17:26:46.152	1534433206152	261578,03
17:26:46.302	1534433206302	258709,86
17:26:46.452	1534433206452	260019,51
17:26:46.602	1534433206602	261574,74
17:26:46.752	1534433206752	255384,1
17:26:46.902	1534433206902	260536,78
17:26:47.052	1534433207052	258703,72
17:26:47.205	1534433207205	260706,13
17:26:47.352	1534433207352	257840,58
17:26:47.502	1534433207502	258858,04
17:26:47.652	1534433207652	261243,34
17:26:47.802	1534433207802	256558,6
17:26:47.952	1534433207952	258443,88
17:26:48.102	1534433208102	251951,18
17:26:48.252	1534433208252	256062
17:26:48.402	1534433208402	259279,1
17:26:48.552	1534433208552	259016,14
17:26:48.702	1534433208702	258487,49
17:26:48.852	1534433208852	258855,47
17:26:49.002	1534433209002	259094
17:26:49.152	1534433209152	257289,55
17:26:49.302	1534433209302	259125,91
17:26:49.452	1534433209452	255504,74
17:26:49.602	1534433209602	256310,74
17:26:49.752	1534433209752	255082,56
17:26:49.902	1534433209902	259777,88
17:26:50.052	1534433210052	258144,81
17:26:50.202	1534433210202	256304,99
17:26:50.352	1534433210352	258386,52
17:26:50.501	1534433210501	260822,41
17:26:50.651	1534433210651	253737,12
17:26:50.801	1534433210801	258010,94
17:26:50.952	1534433210952	258745,41
17:26:51.101	1534433211101	255471,8
17:26:51.251	1534433211251	258687,73
17:26:51.401	1534433211401	258418,14
17:26:51.551	1534433211551	257720,4
17:26:51.701	1534433211701	258622,12
17:26:51.851	1534433211851	259112,41
17:26:52.001	1534433212001	256569,03
17:26:52.151	1534433212151	258157,1
17:26:52.301	1534433212301	256005,01
17:26:52.451	1534433212451	260238,6
17:26:52.601	1534433212601	256989,96
17:26:52.751	1534433212751	258286,07
17:26:52.901	1534433212901	257012,4
17:26:53.051	1534433213051	260417,6
17:26:53.201	1534433213201	254417,7
17:26:53.351	1534433213351	260681,27
17:26:53.501	1534433213501	256732,02
17:26:53.651	1534433213651	254003,15
17:26:53.804	1534433213804	261215,88
17:26:53.951	1534433213951	258393,11
17:26:54.101	1534433214101	256378,64
17:26:54.251	1534433214251	256876,26
17:26:54.401	1534433214401	252668,33
17:26:54.551	1534433214551	257237,15
17:26:54.702	1534433214702	256807,39
17:26:54.852	1534433214852	256037,6
17:26:55.002	1534433215002	259680,61
17:26:55.152	1534433215152	258192,88
17:26:55.302	1534433215302	256410,04
17:26:55.452	1534433215452	255742,94
17:26:55.602	1534433215602	254907,76
17:26:55.752	1534433215752	257581,46
17:26:55.902	1534433215902	255841,99
17:26:56.052	1534433216052	260145,11
17:26:56.202	1534433216202	258907,7
17:26:56.352	1534433216352	252801,94
17:26:56.502	1534433216502	257365,92
17:26:56.652	1534433216652	254004,38
17:26:56.802	1534433216802	258257,13
17:26:56.952	1534433216952	253697,14
17:26:57.102	1534433217102	253323,93
17:26:57.252	1534433217252	258131,91
17:26:57.402	1534433217402	257898,26
17:26:57.552	1534433217552	255432,26
17:26:57.702	1534433217702	258865,41
17:26:57.852	1534433217852	505829,27
17:26:58.002	1534433218002	1109904,51
17:26:58.152	1534433218152	1115990,81
17:26:58.302	1534433218302	1114342,03
17:26:58.452	1534433218452	1117317,53
17:26:58.602	1534433218602	1112008,61
17:26:58.752	1534433218752	1115500,37
17:26:58.902	1534433218902	1111987,58
17:26:59.052	1534433219052	1114068,62
17:26:59.202	1534433219202	1117981,98
17:26:59.352	1534433219352	1114414,55
17:26:59.502	1534433219502	1114922,65
17:26:59.652	1534433219652	1115669,28
17:26:59.802	1534433219802	1116204,48
17:26:59.952	1534433219952	1116837,1
17:27:00.102	1534433220102	1117319,93
17:27:00.252	1534433220252	1114429,68
17:27:00.402	1534433220402	1116559,88
17:27:00.552	1534433220552	1118991,41
17:27:00.702	1534433220702	1115968,9
17:27:00.852	1534433220852	1116804,54
17:27:01.002	1534433221002	1113335,54
17:27:01.152	1534433221152	1118214,99
17:27:01.302	1534433221302	1117086,89
17:27:01.452	1534433221452	1122606,89
17:27:01.601	1534433221601	1115756,79
17:27:01.752	1534433221752	1118115,11
17:27:01.902	1534433221902	1116934,75
17:27:02.051	1534433222051	1116879,72
17:27:02.201	1534433222201	1112693,54
17:27:02.351	1534433222351	1119168,44
17:27:02.501	1534433222501	1121026,38
17:27:02.651	1534433222651	1118502,5
17:27:02.801	1534433222801	1113999,51
17:27:02.951	1534433222951	1112598,51
17:27:03.101	1534433223101	1118731,46
17:27:03.251	1534433223251	1116694,94
17:27:03.402	1534433223402	1114233,94
17:27:03.551	1534433223551	1116997,5
17:27:03.701	1534433223701	1120144,55
17:27:03.851	1534433223851	1112401,27
17:27:04.001	1534433224001	1119336,07
17:27:04.151	1534433224151	1112861,13
17:27:04.301	1534433224301	1114408,16
17:27:04.451	1534433224451	1119991,79
17:27:04.601	1534433224601	1116721,96
17:27:04.751	1534433224751	1118048,32
17:27:04.901	1534433224901	1114802,5
17:27:05.051	1534433225051	1119809,46
17:27:05.201	1534433225201	1119078,82
17:27:05.351	1534433225351	1119604,66
17:27:05.501	1534433225501	1116042,19
17:27:05.651	1534433225651	1113371,01
17:27:05.801	1534433225801	1120107,76
17:27:05.955	1534433225955	1117266,61
17:27:06.101	1534433226101	1114155,87
17:27:06.251	1534433226251	1120013,61
17:27:06.401	1534433226401	1118121,53
17:27:06.551	1534433226551	1113824,26
17:27:06.701	1534433226701	1116487,78
17:27:06.851	1534433226851	1115864,74
17:27:07.001	1534433227001	1111645,01
17:27:07.151	1534433227151	1121147,62
17:27:07.301	1534433227301	1116657,36
17:27:07.452	1534433227452	1117233,52
17:27:07.601	1534433227601	1114268,3
17:27:07.751	1534433227751	1114861,43
17:27:07.901	1534433227901	1109469,08
17:27:08.051	1534433228051	1114698,51
17:27:08.201	1534433228201	1113030,17
17:27:08.351	1534433228351	1114357,43
17:27:08.501	1534433228501	1117344,54
17:27:08.651	1534433228651	1112421,27
17:27:08.801	1534433228801	1118235,37
17:27:08.951	1534433228951	1112174,16
17:27:09.101	1534433229101	1119591,25
17:27:09.251	1534433229251	1116246,98
17:27:09.401	1534433229401	1119787,63
17:27:09.551	1534433229551	1111433,61
17:27:09.701	1534433229701	1115260,58
17:27:09.851	1534433229851	1114943,55
17:27:10.001	1534433230001	1113120,31
17:27:10.151	1534433230151	1115410,33
17:27:10.301	1534433230301	1115082,37
17:27:10.451	1534433230451	1114219,93
17:27:10.601	1534433230601	1113845,15
17:27:10.751	1534433230751	1113933,1
17:27:10.901	1534433230901	1111885,3
17:27:11.051	1534433231051	1113004,65
17:27:11.200	1534433231200	1117895,68
17:27:11.351	1534433231351	1114394,29
17:27:11.500	1534433231500	1113000,13
17:27:11.650	1534433231650	1114176,48
17:27:11.800	1534433231800	1119557,32
17:27:11.950	1534433231950	1115941,1
17:27:12.101	1534433232101	1114896,09
17:27:12.251	1534433232251	1113696,28
17:27:12.401	1534433232401	1112788,5
17:27:12.551	1534433232551	1116413,44
17:27:12.701	1534433232701	1113169,34
17:27:12.852	1534433232852	1118125,03
17:27:13.001	1534433233001	1111909,5
17:27:13.151	1534433233151	1114953,02
17:27:13.301	1534433233301	1116050,71
17:27:13.452	1534433233452	1109343,31
17:27:13.601	1534433233601	1117174,38
17:27:13.751	1534433233751	1120369,23
17:27:13.901	1534433233901	1116407,57
17:27:14.051	1534433234051	1117243,84
17:27:14.201	1534433234201	1115332,76
17:27:14.351	1534433234351	1117182,98
17:27:14.501	1534433234501	1113177,21
17:27:14.651	1534433234651	1112285,67
17:27:14.801	1534433234801	1118469,72
17:27:14.951	1534433234951	1118604,49
17:27:15.101	1534433235101	1111179
17:27:15.251	1534433235251	1115420,93
17:27:15.401	1534433235401	1114053,95
17:27:15.551	1534433235551	1115770,81
17:27:15.701	1534433235701	1117177,95
17:27:15.851	1534433235851	1113442,19
17:27:16.001	1534433236001	1112962,29
17:27:16.151	1534433236151	1113521,3
17:27:16.301	1534433236301	1113896,71
17:27:16.451	1534433236451	1113382,41
17:27:16.601	1534433236601	1115318,57
17:27:16.751	1534433236751	1112418,98
17:27:16.901	1534433236901	1108555,08
17:27:17.051	1534433237051	1111441,27
17:27:17.201	1534433237201	1115457,44
17:27:17.351	1534433237351	1115081,22
17:27:17.501	1534433237501	1113140,72
17:27:17.651	1534433237651	1111782,2
17:27:17.801	1534433237801	1099303,61
17:27:17.951	1534433237951	683337,31
17:27:18.104	1534433238104	385425,43
17:27:18.251	1534433238251	313193,99
17:27:18.401	1534433238401	288655,36
17:27:18.551	1534433238551	276999,21
17:27:18.701	1534433238701	275469,58
17:27:18.851	1534433238851	271644,01
17:27:19.001	1534433239001	273009,2
17:27:19.151	1534433239151	271366,71
17:27:19.301	1534433239301	270516,64
17:27:19.451	1534433239451	272198,79
17:27:19.601	1534433239601	267573,38
17:27:19.751	1534433239751	265074,65
17:27:19.901	1534433239901	267833,75
17:27:20.051	1534433240051	271049,52
17:27:20.201	1534433240201	269003,23
17:27:20.351	1534433240351	266343,61
17:27:20.501	1534433240501	271205,77
17:27:20.651	1534433240651	267998,95
17:27:20.801	1534433240801	267504,62
17:27:20.951	1534433240951	266277,32
17:27:21.101	1534433241101	267875,44
17:27:21.250	1534433241250	264905,11
17:27:21.401	1534433241401	265578,54
17:27:21.550	1534433241550	264903,94
17:27:21.701	1534433241701	264130,04
17:27:21.851	1534433241851	261026,29
17:27:22.000	1534433242000	261573,6
17:27:22.150	1534433242150	264409,08
17:27:22.300	1534433242300	268600,22
17:27:22.450	1534433242450	267495,04
17:27:22.600	1534433242600	266864,47
17:27:22.750	1534433242750	259803,04
17:27:22.900	1534433242900	263158,48
17:27:23.050	1534433243050	260310,45
17:27:23.201	1534433243201	266073,46
17:27:23.350	1534433243350	262742,39
17:27:23.500	1534433243500	260435,73
17:27:23.650	1534433243650	262971,32
17:27:23.800	1534433243800	260401,38
17:27:23.950	1534433243950	264383,2
17:27:24.100	1534433244100	261749,88
17:27:24.250	1534433244250	259124,87
17:27:24.400	1534433244400	261491,96
17:27:24.550	1534433244550	258941,83
17:27:24.700	1534433244700	261567
17:27:24.850	1534433244850	262987,31
17:27:25.000	1534433245000	260683,5
17:27:25.150	1534433245150	262003,92
17:27:25.300	1534433245300	260068,18
17:27:25.450	1534433245450	257248,61
17:27:25.600	1534433245600	263908,82
17:27:25.750	1534433245750	260433,95
17:27:25.900	1534433245900	259723,11
17:27:26.050	1534433246050	261732,8
17:27:26.200	1534433246200	256778,03
17:27:26.350	1534433246350	257619,29
17:27:26.500	1534433246500	259119,66
17:27:26.650	1534433246650	259621,48
17:27:26.800	1534433246800	259444,37
17:27:26.950	1534433246950	262929,5
17:27:27.100	1534433247100	263466,13
17:27:27.250	1534433247250	259525,62
17:27:27.400	1534433247400	260402,1
17:27:27.550	1534433247550	257642,35
17:27:27.700	1534433247700	257749,12
17:27:27.850	1534433247850	259722,71
17:27:28.000	1534433248000	260704,78
17:27:28.150	1534433248150	258074,44
17:27:28.300	1534433248300	257622,92
17:27:28.450	1534433248450	256209,2
17:27:28.600	1534433248600	258552,37
17:27:28.750	1534433248750	261587,44
17:27:28.900	1534433248900	260317,47
17:27:29.050	1534433249050	259592,89
17:27:29.200	1534433249200	258148,39
17:27:29.350	1534433249350	261621,58
17:27:29.500	1534433249500	261505,01
17:27:29.650	1534433249650	257564,63
17:27:29.800	1534433249800	258590,03
17:27:29.951	1534433249951	260611,08
17:27:30.101	1534433250101	257344,82
17:27:30.251	1534433250251	257900,91
17:27:30.401	1534433250401	253713,86
17:27:30.551	1534433250551	258420,26
17:27:30.701	1534433250701	255044,01
17:27:30.851	1534433250851	253956,78
17:27:31.001	1534433251001	254630,24
17:27:31.151	1534433251151	255109,67
17:27:31.301	1534433251301	259196,51
17:27:31.451	1534433251451	261310,16
17:27:31.601	1534433251601	253513,88
17:27:31.751	1534433251751	254512,9
17:27:31.900	1534433251900	255708,05
17:27:32.050	1534433252050	256945,09
17:27:32.200	1534433252200	257811,06
17:27:32.350	1534433252350	256316,99
17:27:32.500	1534433252500	256555,01
17:27:32.650	1534433252650	257482,82
17:27:32.800	1534433252800	257587,64
17:27:32.950	1534433252950	256702,26
17:27:33.100	1534433253100	257776,87
17:27:33.250	1534433253250	253434,34
17:27:33.400	1534433253400	256080,78
17:27:33.550	1534433253550	256799,13
17:27:33.700	1534433253700	253806,14
17:27:33.850	1534433253850	250768,83
17:27:34.000	1534433254000	251626,33
17:27:34.150	1534433254150	259085,22
17:27:34.301	1534433254301	254540,89
17:27:34.450	1534433254450	254330,88
17:27:34.600	1534433254600	255581,99
17:27:34.750	1534433254750	257830,2
17:27:34.900	1534433254900	260215,7
17:27:35.050	1534433255050	257788,56
17:27:35.200	1534433255200	255718,33
17:27:35.350	1534433255350	253683,51
17:27:35.500	1534433255500	257292,43
17:27:35.650	1534433255650	258302,75
17:27:35.800	1534433255800	254487,81
17:27:35.950	1534433255950	253602,87
17:27:36.100	1534433256100	259622,16
17:27:36.250	1534433256250	252688,81
17:27:36.400	1534433256400	256770,73
17:27:36.550	1534433256550	256354,73
17:27:36.700	1534433256700	261451,96
17:27:36.850	1534433256850	259706,35
17:27:37.000	1534433257000	257116,09
17:27:37.150	1534433257150	257869,07
17:27:37.300	1534433257300	259694,8
17:27:37.450	1534433257450	252640,8
17:27:37.600	1534433257600	252056,77
17:27:37.750	1534433257750	255656,31
17:27:37.904	1534433257904	775915,7
17:27:38.050	1534433258050	1112354,86
17:27:38.200	1534433258200	1116601,16
17:27:38.350	1534433258350	1113018,82
17:27:38.500	1534433258500	1110267,11
17:27:38.650	1534433258650	1116838,15
17:27:38.800	1534433258800	1118982,55
17:27:38.950	1534433258950	1116665,74
17:27:39.100	1534433259100	1116672,64
17:27:39.250	1534433259250	1114572,91
17:27:39.400	1534433259400	1116178,97
17:27:39.550	1534433259550	1121203,07
17:27:39.700	1534433259700	1118505,03
17:27:39.850	1534433259850	1118960,8
17:27:40.000	1534433260000	1116264,01
17:27:40.150	1534433260150	1117963,89
17:27:40.300	1534433260300	1116661,08
17:27:40.450	1534433260450	1116499,18
[truncated: 284,572 more rows]
